# Supplementary material for: A new mono-functionalized organoimido hexa­molybdate derivative: bis­(tetra-n-butyl­ammonium) (5-chloro-2-methyl­phenyl­imido)-μ6-oxido-dodeca-μ2-oxido-penta­oxidohexa­molybdate(VI)
Source: Acta Crystallogr Sect E Struct Rep Online. 2011 Sep 20;67(Pt 10):m1404–5. doi: 10.1107/S1600536811036063 (PMC3201350; doi:10.1107/S1600536811036063)
Supplement: Supplementary file 1 [file e-67-m1404-sup1.cif]

##############################################################################
#                                                                            #
# This CIF contains the data in a paper accepted for publication in          #
# Acta Crystallographica Section E. It conforms to the requirements of       #
# Notes for Authors for Acta Crystallographica Section E, and has been       #
# peer reviewed under the auspices of the IUCr Commission on Journals.       #
#                                                                            #
# Full details of the Crystallographic Information File format               #
# are given in the paper "The Crystallographic Information File (CIF):       #
# a New Standard Archive File for Crystallography" by S. R. Hall, F. H.      #
# Allen and I. D. Brown [Acta Cryst. (1991), A47, 655-685].                  #
#                                                                            #
# The current version of the core CIF dictionary is obtainable from          #
# ftp://ftp.iucr.org/pub/cif_core.dic.                                       #
#                                                                            #
# Software is freely available for graphical display of the structure(s)     #
# in this CIF. For information consult the CIF software page                 #
# http://www.iucr.org/resources/cif/software.                                #
#                                                                            #
# This file may be used for bona fide research purposes within the           #
# scientific community so long as proper attribution is given to the journal # 
# article from which it was obtained.                                        #
#                                                                            #
##############################################################################
data_global
_audit_creation_method
;
from SHELXL-97 with Word-Perfect Macro PRPKAPPA
;
_journal_date_recd_electronic     2011-08-23
_journal_date_accepted     2011-09-05
_journal_name_full     'Acta Crystallographica, Section E'
_journal_year     2011
_journal_volume     67
_journal_issue     10
_journal_page_first     m1404
_journal_page_last     m1405
_journal_paper_category     QM
_journal_coeditor_code     BH2377
loop_
    _publ_contact_author_name
    _publ_contact_author_address
    _publ_contact_author_email
    _publ_contact_author_fax
    _publ_contact_author_phone
    'Qiang Li'
;
Department of Chemistry
College of Science of Beijing Forestry University
Beijing 100083
People's Republic of China
;
 liqiang@bjfu.edu.cn 86-10-62338137 86-10-62338137
    'Jin Zhang'
;
Department of Chemistry
Tsinghua University
Beijing 100084
People's Republic of China
;
 jinjin_eva@mail.tsinghua.edu.cn 86-10-62797852 86-10-62797852
_publ_section_title
;\
A new mono-functionalized organoimido hexamolybdate derivative:
bis(tetra-<i>n</i>-butylammonium) (5-chloro-2-methylphenylimido)-\
\m~6~-oxido-dodeca-\m~2~-oxido-pentaoxidohexamolybdate(VI)
;
loop_
    _publ_author_name
    _publ_author_address
    "Li, Qiang"
;
Department of Chemistry
College of Science of Beijing Forestry University
Beijing 100083
People's Republic of China
;
    "Xiao, Zichen"
;
Department of Chemistry
Tsinghua University
Beijing 100084
People's Republic of China
;
    "Chen, Liye"
;
Department of Chemistry
Tsinghua University
Beijing 100084
People's Republic of China
;
    "Zhang, Jin"
;
Department of Chemistry
Tsinghua University
Beijing 100084
People's Republic of China
;
data_I
_chemical_name_systematic
;
bis(tetra-<i>n</i>-butylammonium) (5-chloro-2-methylphenylimido)-
\m~6~-oxido-dodeca-\m~2~-oxido-pentaoxidohexamolybdate(VI)
;
_chemical_name_common     ?
_chemical_formula_moiety     '2(C16 H36 N +), C7 H6 Cl Mo6 N O18 2-'
_chemical_formula_sum     'C39 H78 Cl Mo6 N3 O18'
_chemical_formula_iupac     '(C16 H36 N)2 [Mo6 (C7 H6 Cl N) O18]'
_chemical_formula_weight     1488.13
_chemical_melting_point     ?
_symmetry_cell_setting     monoclinic
_symmetry_space_group_name_H-M     'P 21/n'
_symmetry_space_group_name_Hall     '-P 2ybc'
loop_
    _symmetry_equiv_pos_as_xyz
    'x, y, z'
    '-x+1/2, y+1/2, -z+1/2'
    '-x, -y, -z'
    'x-1/2, -y-1/2, z-1/2'
_cell_length_a     12.9184(9)
_cell_length_b     20.7309(16)
_cell_length_c     20.6731(15)
_cell_angle_alpha     90.00
_cell_angle_beta     94.0770(10)
_cell_angle_gamma     90.00
_cell_volume     5522.5(7)
_cell_formula_units_Z     4
_cell_measurement_reflns_used     6101
_cell_measurement_theta_min     2.20
_cell_measurement_theta_max     24.65
_cell_measurement_temperature     292(2)
_exptl_crystal_description     prism
_exptl_crystal_colour     red
_exptl_crystal_size_max     0.30
_exptl_crystal_size_mid     0.20
_exptl_crystal_size_min     0.10
_exptl_crystal_density_diffrn     1.790
_exptl_crystal_density_meas     ?
_exptl_crystal_density_method     'not measured'
_exptl_crystal_F_000     2984
_exptl_absorpt_coefficient_mu     1.436
_exptl_absorpt_correction_type     multi-scan
_exptl_absorpt_process_details     '(SADABS; Bruker, 2001)'
_exptl_absorpt_correction_T_min     0.6727
_exptl_absorpt_correction_T_max     0.8698
_exptl_special_details     ?
_diffrn_ambient_temperature     292(2)
_diffrn_radiation_type     MoK\a
_diffrn_radiation_wavelength     0.71073
_diffrn_radiation_source     'fine-focus sealed tube'
_diffrn_radiation_monochromator     graphite
_diffrn_measurement_device_type     'Bruke SMART APEX CCD area-detector'
_diffrn_measurement_method     '\f and \w scans'
_diffrn_detector_area_resol_mean     ?
_diffrn_reflns_number     33748
_diffrn_reflns_av_R_equivalents     0.0708
_diffrn_reflns_av_sigmaI/netI     0.0636
_diffrn_reflns_theta_min     1.39
_diffrn_reflns_theta_max     26.00
_diffrn_reflns_theta_full     26.00
_diffrn_measured_fraction_theta_max     1.000
_diffrn_measured_fraction_theta_full     1.000
_diffrn_reflns_limit_h_min     -15
_diffrn_reflns_limit_h_max     10
_diffrn_reflns_limit_k_min     -25
_diffrn_reflns_limit_k_max     25
_diffrn_reflns_limit_l_min     -23
_diffrn_reflns_limit_l_max     25
_refine_special_details     ?
_reflns_number_total     10841
_reflns_number_gt     6533
_reflns_threshold_expression     I>2\s(I)
_refine_ls_structure_factor_coef     Fsqd
_refine_ls_matrix_type     full
_refine_ls_R_factor_all     0.0837
_refine_ls_R_factor_gt     0.0486
_refine_ls_wR_factor_gt     0.1053
_refine_ls_wR_factor_ref     0.1184
_refine_ls_goodness_of_fit_ref     0.930
_refine_ls_restrained_S_all     0.955
_refine_ls_number_reflns     10841
_refine_ls_number_parameters     604
_refine_ls_number_restraints     3
_refine_ls_number_constraints     0
_refine_ls_hydrogen_treatment     constr
_refine_ls_weighting_scheme     calc
_refine_ls_weighting_details
                 'calc w=1/[\s^2^(Fo^2^)+(0.0498P)^2^] where P=(Fo^2^+2Fc^2^)/3'
_atom_sites_solution_hydrogens     geom
_atom_sites_solution_primary     direct
_atom_sites_solution_secondary     difmap
_refine_ls_shift/su_max     0.001
_refine_ls_shift/su_mean     0.000
_refine_diff_density_max     0.889
_refine_diff_density_min     -0.505
_refine_ls_extinction_method     none
_refine_ls_extinction_coef     ?
loop_
    _atom_type_symbol
    _atom_type_description
    _atom_type_scat_dispersion_real
    _atom_type_scat_dispersion_imag
    _atom_type_scat_source
    'C' 'C' 0.0033 0.0016
                         'International Tables Vol C Tables 4.2.6.8 and 6.1.1.4'
    'H' 'H' 0.0000 0.0000
                         'International Tables Vol C Tables 4.2.6.8 and 6.1.1.4'
    'N' 'N' 0.0061 0.0033
                         'International Tables Vol C Tables 4.2.6.8 and 6.1.1.4'
    'O' 'O' 0.0106 0.0060
                         'International Tables Vol C Tables 4.2.6.8 and 6.1.1.4'
    'Cl' 'Cl' 0.1484 0.1585
                         'International Tables Vol C Tables 4.2.6.8 and 6.1.1.4'
    'Mo' 'Mo' -1.6832 0.6857
                         'International Tables Vol C Tables 4.2.6.8 and 6.1.1.4'
_computing_data_collection     'SMART (Bruker, 2001)'
_computing_cell_refinement     'SAINT (Bruker, 2001)'
_computing_data_reduction     'SAINT (Bruker, 2001)'
_computing_structure_solution     'SHELXS97 (Sheldrick, 2008)'
_computing_structure_refinement     'SHELXL97 (Sheldrick, 2008)'
_computing_molecular_graphics     'SHELXTL (Sheldrick, 2008)'
_computing_publication_material     'SHELXTL (Sheldrick, 2008)'
loop_
    _atom_site_type_symbol
    _atom_site_label
    _atom_site_fract_x
    _atom_site_fract_y
    _atom_site_fract_z
    _atom_site_U_iso_or_equiv
    _atom_site_adp_type
    _atom_site_calc_flag
    _atom_site_refinement_flags
    _atom_site_occupancy
    _atom_site_symmetry_multiplicity
    _atom_site_disorder_assembly
    _atom_site_disorder_group
    Mo Mo1 0.58494(4) 0.75656(2) 0.49709(2) 0.05960(15) Uani d . 1 1 . .
    Mo Mo2 0.70125(3) 0.66987(2) 0.61349(3) 0.05930(15) Uani d . 1 1 . .
    Mo Mo3 0.44618(3) 0.67834(2) 0.59982(2) 0.05393(15) Uani d . 1 1 . .
    Mo Mo4 0.46474(3) 0.83417(2) 0.60484(2) 0.05293(14) Uani d . 1 1 . .
    Mo Mo5 0.71580(4) 0.82789(2) 0.61932(3) 0.06038(16) Uani d . 1 1 . .
    Mo Mo6 0.57715(4) 0.74969(2) 0.72164(2) 0.06564(16) Uani d . 1 1 . .
    O O1 0.5847(3) 0.7566(2) 0.41610(19) 0.0978(16) Uani d . 1 1 . .
    O O2 0.4897(3) 0.82359(16) 0.51522(16) 0.0623(10) Uani d . 1 1 . .
    O O3 0.6942(3) 0.81455(16) 0.52686(17) 0.0662(10) Uani d . 1 1 . .
    O O4 0.4731(2) 0.69632(17) 0.51166(16) 0.0605(9) Uani d . 1 1 . .
    O O5 0.6769(2) 0.68730(16) 0.52241(17) 0.0633(10) Uani d . 1 1 . .
    O O6 0.5672(2) 0.62595(15) 0.60452(17) 0.0619(10) Uani d . 1 1 . .
    O O7 0.7853(3) 0.74421(15) 0.61916(19) 0.0644(10) Uani d . 1 1 . .
    O O8 0.6735(3) 0.68276(18) 0.70184(17) 0.0703(11) Uani d . 1 1 . .
    O O9 0.7870(3) 0.60842(17) 0.6162(2) 0.0909(13) Uani d . 1 1 . .
    O O10 0.3742(2) 0.76027(14) 0.59977(16) 0.0529(9) Uani d . 1 1 . .
    O O11 0.3477(3) 0.62517(18) 0.5932(2) 0.0842(13) Uani d . 1 1 . .
    O O12 0.4691(3) 0.69127(16) 0.69218(16) 0.0632(10) Uani d . 1 1 . .
    O O13 0.5988(3) 0.88071(16) 0.61391(17) 0.0679(11) Uani d . 1 1 . .
    O O14 0.4863(3) 0.81790(16) 0.69764(16) 0.0640(10) Uani d . 1 1 . .
    O O15 0.6914(3) 0.80787(19) 0.70742(18) 0.0742(11) Uani d . 1 1 . .
    O O16 0.8172(3) 0.87935(19) 0.6272(2) 0.0953(14) Uani d . 1 1 . .
    O O17 0.5776(4) 0.7478(2) 0.8028(2) 0.1080(17) Uani d . 1 1 . .
    O O18 0.5796(2) 0.75430(12) 0.60907(14) 0.0420(8) Uani d . 1 1 . .
    N N1 0.3821(3) 0.8999(2) 0.6049(2) 0.0644(12) Uani d . 1 1 . .
    Cl Cl1 0.21230(17) 1.05088(11) 0.76058(11) 0.1326(8) Uani d . 1 1 . .
    C C1 0.3300(4) 0.9579(2) 0.6132(3) 0.0616(15) Uani d . 1 1 . .
    C C2 0.2984(4) 0.9730(3) 0.6751(3) 0.0708(16) Uani d . 1 1 . .
    H H2 0.3109 0.9445 0.7095 0.085 Uiso calc R 1 1 . .
    C C3 0.2490(5) 1.0303(3) 0.6837(3) 0.0815(19) Uani d . 1 1 . .
    C C4 0.2300(6) 1.0724(3) 0.6341(4) 0.106(2) Uani d . 1 1 . .
    H H4 0.1955 1.1110 0.6406 0.127 Uiso calc R 1 1 . .
    C C5 0.2623(5) 1.0574(3) 0.5741(4) 0.102(2) Uani d . 1 1 . .
    H H5 0.2511 1.0874 0.5409 0.123 Uiso calc R 1 1 . .
    C C6 0.3115(5) 0.9993(3) 0.5606(3) 0.0748(17) Uani d . 1 1 . .
    C C7 0.3456(5) 0.9835(3) 0.4947(3) 0.113(2) Uani d . 1 1 . .
    H H7A 0.2858 0.9782 0.4649 0.170 Uiso calc R 1 1 . .
    H H7B 0.3852 0.9443 0.4969 0.170 Uiso calc R 1 1 . .
    H H7C 0.3877 1.0180 0.4801 0.170 Uiso calc R 1 1 . .
    C C8 0.6540(4) 0.3553(3) 0.6615(3) 0.0732(18) Uani d . 1 1 . .
    H H8A 0.6898 0.3415 0.7019 0.088 Uiso calc R 1 1 . .
    H H8B 0.5846 0.3374 0.6600 0.088 Uiso calc R 1 1 . .
    C C9 0.7086(5) 0.3264(3) 0.6072(3) 0.0764(18) Uani d . 1 1 . .
    H H9A 0.7810 0.3393 0.6112 0.092 Uiso calc R 1 1 . .
    H H9B 0.6781 0.3429 0.5662 0.092 Uiso calc R 1 1 . .
    C C10 0.7019(5) 0.2527(3) 0.6069(4) 0.094(2) Uani d . 1 1 . .
    H H10A 0.7260 0.2369 0.6495 0.112 Uiso calc R 1 1 . .
    H H10B 0.6297 0.2403 0.5992 0.112 Uiso calc R 1 1 . .
    C C11 0.7625(6) 0.2206(3) 0.5579(4) 0.128(3) Uani d . 1 1 . .
    H H11A 0.7404 0.2364 0.5155 0.191 Uiso calc R 1 1 . .
    H H11B 0.7515 0.1748 0.5595 0.191 Uiso calc R 1 1 . .
    H H11C 0.8349 0.2297 0.5670 0.191 Uiso calc R 1 1 . .
    C C12 0.7496(5) 0.4580(3) 0.6520(3) 0.0839(19) Uani d . 1 1 . .
    H H12A 0.7423 0.5045 0.6492 0.101 Uiso calc R 1 1 . .
    H H12B 0.7712 0.4429 0.6106 0.101 Uiso calc R 1 1 . .
    C C13 0.8344(6) 0.4421(4) 0.7044(4) 0.115(3) Uani d . 1 1 . .
    H H13A 0.8480 0.3961 0.7070 0.138 Uiso calc R 1 1 . .
    H H13B 0.8177 0.4580 0.7466 0.138 Uiso calc R 1 1 . .
    C C14 0.9357(9) 0.4833(6) 0.6754(6) 0.216(6) Uani d D 1 1 . .
    H H14A 0.9287 0.4857 0.6284 0.259 Uiso calc R 1 1 . .
    H H14B 0.9400 0.5267 0.6929 0.259 Uiso calc R 1 1 . .
    C C15 1.0190(10) 0.4488(7) 0.6957(7) 0.285(8) Uani d D 1 1 . .
    H H15A 1.0189 0.4418 0.7416 0.427 Uiso calc R 1 1 . .
    H H15B 1.0807 0.4718 0.6863 0.427 Uiso calc R 1 1 . .
    H H15C 1.0174 0.4080 0.6737 0.427 Uiso calc R 1 1 . .
    C C16 0.6076(5) 0.4481(3) 0.7271(3) 0.0838(19) Uani d . 1 1 . .
    H H16A 0.6562 0.4315 0.7610 0.101 Uiso calc R 1 1 . .
    H H16B 0.5413 0.4274 0.7320 0.101 Uiso calc R 1 1 . .
    C C17 0.5952(6) 0.5190(4) 0.7374(3) 0.113(3) Uani d . 1 1 . .
    H H17A 0.5423 0.5362 0.7065 0.135 Uiso calc R 1 1 . .
    H H17B 0.6600 0.5411 0.7314 0.135 Uiso calc R 1 1 . .
    C C18 0.5639(8) 0.5287(6) 0.8064(4) 0.170(4) Uani d D 1 1 . .
    H H18A 0.4896 0.5361 0.8043 0.204 Uiso calc R 1 1 . .
    H H18B 0.5772 0.4888 0.8300 0.204 Uiso calc R 1 1 . .
    C C19 0.6121(14) 0.5788(7) 0.8425(6) 0.373(13) Uani d D 1 1 . .
    H H19A 0.6507 0.6052 0.8146 0.559 Uiso calc R 1 1 . .
    H H19B 0.6583 0.5610 0.8763 0.559 Uiso calc R 1 1 . .
    H H19C 0.5603 0.6046 0.8613 0.559 Uiso calc R 1 1 . .
    C C20 0.5707(5) 0.4523(3) 0.6077(2) 0.0720(17) Uani d . 1 1 . .
    H H20A 0.5763 0.4989 0.6055 0.086 Uiso calc R 1 1 . .
    H H20B 0.5941 0.4352 0.5676 0.086 Uiso calc R 1 1 . .
    C C21 0.4580(5) 0.4354(3) 0.6107(3) 0.0768(17) Uani d . 1 1 . .
    H H21A 0.4324 0.4525 0.6502 0.092 Uiso calc R 1 1 . .
    H H21B 0.4499 0.3889 0.6111 0.092 Uiso calc R 1 1 . .
    C C22 0.3964(5) 0.4635(3) 0.5524(3) 0.0824(19) Uani d . 1 1 . .
    H H22A 0.4186 0.4433 0.5134 0.099 Uiso calc R 1 1 . .
    H H22B 0.4110 0.5093 0.5498 0.099 Uiso calc R 1 1 . .
    C C23 0.2801(5) 0.4539(3) 0.5552(3) 0.107(3) Uani d . 1 1 . .
    H H23A 0.2652 0.4088 0.5586 0.161 Uiso calc R 1 1 . .
    H H23B 0.2447 0.4709 0.5165 0.161 Uiso calc R 1 1 . .
    H H23C 0.2569 0.4761 0.5923 0.161 Uiso calc R 1 1 . .
    C C24 0.9918(4) 0.2829(3) 0.2790(3) 0.0779(18) Uani d . 1 1 . .
    H H24A 1.0521 0.2937 0.3076 0.094 Uiso calc R 1 1 . .
    H H24B 1.0118 0.2479 0.2512 0.094 Uiso calc R 1 1 . .
    C C25 0.9651(5) 0.3400(3) 0.2371(3) 0.0866(19) Uani d . 1 1 . .
    H H25A 0.9353 0.3737 0.2626 0.104 Uiso calc R 1 1 . .
    H H25B 0.9143 0.3280 0.2024 0.104 Uiso calc R 1 1 . .
    C C26 1.0645(6) 0.3650(4) 0.2085(4) 0.114(3) Uani d . 1 1 . .
    H H26A 1.1091 0.3841 0.2431 0.137 Uiso calc R 1 1 . .
    H H26B 1.1014 0.3286 0.1916 0.137 Uiso calc R 1 1 . .
    C C27 1.0455(6) 0.4134(4) 0.1560(4) 0.139(3) Uani d . 1 1 . .
    H H27A 0.9949 0.3969 0.1239 0.209 Uiso calc R 1 1 . .
    H H27B 1.1091 0.4220 0.1363 0.209 Uiso calc R 1 1 . .
    H H27C 1.0201 0.4526 0.1739 0.209 Uiso calc R 1 1 . .
    C C28 0.8076(4) 0.2435(3) 0.2804(3) 0.0753(18) Uani d . 1 1 . .
    H H28A 0.7821 0.2831 0.2601 0.090 Uiso calc R 1 1 . .
    H H28B 0.7565 0.2292 0.3095 0.090 Uiso calc R 1 1 . .
    C C29 0.8156(5) 0.1929(3) 0.2280(3) 0.0877(19) Uani d . 1 1 . .
    H H29A 0.8406 0.1528 0.2476 0.105 Uiso calc R 1 1 . .
    H H29B 0.8652 0.2069 0.1979 0.105 Uiso calc R 1 1 . .
    C C30 0.7107(6) 0.1816(4) 0.1915(4) 0.123(3) Uani d . 1 1 . .
    H H30A 0.7160 0.1438 0.1642 0.148 Uiso calc R 1 1 . .
    H H30B 0.6604 0.1719 0.2228 0.148 Uiso calc R 1 1 . .
    C C31 0.6704(6) 0.2359(4) 0.1503(4) 0.137(4) Uani d . 1 1 . .
    H H31A 0.6638 0.2736 0.1767 0.205 Uiso calc R 1 1 . .
    H H31B 0.6037 0.2246 0.1300 0.205 Uiso calc R 1 1 . .
    H H31C 0.7176 0.2446 0.1176 0.205 Uiso calc R 1 1 . .
    C C32 0.8810(4) 0.3093(3) 0.3688(3) 0.0739(17) Uani d . 1 1 . .
    H H32A 0.8554 0.3471 0.3450 0.089 Uiso calc R 1 1 . .
    H H32B 0.8247 0.2932 0.3930 0.089 Uiso calc R 1 1 . .
    C C33 0.9670(5) 0.3299(4) 0.4159(4) 0.110(3) Uani d . 1 1 . .
    H H33A 1.0240 0.3465 0.3927 0.132 Uiso calc R 1 1 . .
    H H33B 0.9922 0.2930 0.4414 0.132 Uiso calc R 1 1 . .
    C C34 0.9291(6) 0.3817(5) 0.4606(4) 0.152(4) Uani d D 1 1 . .
    H H34A 0.9062 0.4191 0.4352 0.183 Uiso calc R 1 1 . .
    H H34B 0.8705 0.3655 0.4826 0.183 Uiso calc R 1 1 . .
    C C35 1.0126(9) 0.4002(7) 0.5084(6) 0.287(8) Uani d D 1 1 . .
    H H35A 0.9871 0.3999 0.5509 0.431 Uiso calc R 1 1 . .
    H H35B 1.0365 0.4427 0.4986 0.431 Uiso calc R 1 1 . .
    H H35C 1.0689 0.3701 0.5069 0.431 Uiso calc R 1 1 . .
    C C36 0.9512(5) 0.1983(3) 0.3555(3) 0.092(2) Uani d . 1 1 . .
    H H36A 0.9692 0.1671 0.3231 0.110 Uiso calc R 1 1 . .
    H H36B 1.0150 0.2104 0.3800 0.110 Uiso calc R 1 1 . .
    C C37 0.8821(6) 0.1654(4) 0.4008(4) 0.110(3) Uani d . 1 1 . .
    H H37A 0.8209 0.1492 0.3762 0.132 Uiso calc R 1 1 . .
    H H37B 0.8596 0.1966 0.4318 0.132 Uiso calc R 1 1 . .
    C C38 0.9358(7) 0.1103(5) 0.4369(5) 0.163(4) Uani d . 1 1 . .
    H H38A 0.8837 0.0831 0.4546 0.196 Uiso calc R 1 1 . .
    H H38B 0.9718 0.0845 0.4064 0.196 Uiso calc R 1 1 . .
    C C39 1.0094(9) 0.1300(7) 0.4891(6) 0.242(7) Uani d . 1 1 . .
    H H39A 1.0576 0.1602 0.4729 0.363 Uiso calc R 1 1 . .
    H H39B 1.0464 0.0930 0.5063 0.363 Uiso calc R 1 1 . .
    H H39C 0.9731 0.1500 0.5227 0.363 Uiso calc R 1 1 . .
    N N2 0.6446(4) 0.4288(2) 0.6631(2) 0.0680(13) Uani d . 1 1 . .
    N N3 0.9076(4) 0.2582(2) 0.3203(2) 0.0719(14) Uani d . 1 1 . .
loop_
    _atom_site_aniso_label
    _atom_site_aniso_U_11
    _atom_site_aniso_U_22
    _atom_site_aniso_U_33
    _atom_site_aniso_U_12
    _atom_site_aniso_U_13
    _atom_site_aniso_U_23
    Mo1 0.0567(3) 0.0783(4) 0.0440(3) 0.0116(2) 0.0046(2) -0.0007(2)
    Mo2 0.0400(3) 0.0492(3) 0.0878(4) 0.0086(2) -0.0024(2) 0.0086(2)
    Mo3 0.0386(3) 0.0488(3) 0.0736(4) -0.0025(2) -0.0020(2) -0.0051(2)
    Mo4 0.0493(3) 0.0469(3) 0.0626(3) 0.0116(2) 0.0042(2) -0.0002(2)
    Mo5 0.0462(3) 0.0531(3) 0.0812(4) -0.0090(2) 0.0004(3) -0.0035(2)
    Mo6 0.0615(3) 0.0900(4) 0.0440(3) -0.0026(3) -0.0066(2) 0.0055(3)
    O1 0.089(3) 0.157(5) 0.049(2) 0.027(3) 0.010(2) 0.002(2)
    O2 0.059(2) 0.073(2) 0.055(2) 0.0207(18) 0.0052(18) 0.0128(18)
    O3 0.061(2) 0.062(2) 0.078(3) 0.0044(18) 0.022(2) 0.0173(19)
    O4 0.048(2) 0.072(2) 0.060(2) 0.0024(18) -0.0092(17) -0.0203(19)
    O5 0.054(2) 0.064(2) 0.073(3) 0.0101(18) 0.0111(18) -0.0099(19)
    O6 0.046(2) 0.0433(19) 0.097(3) 0.0001(16) 0.0049(19) -0.0001(18)
    O7 0.037(2) 0.061(2) 0.094(3) 0.0007(16) -0.0030(19) 0.0051(19)
    O8 0.056(2) 0.086(3) 0.066(3) 0.008(2) -0.0114(19) 0.026(2)
    O9 0.058(2) 0.059(2) 0.156(4) 0.017(2) 0.008(2) 0.019(3)
    O10 0.042(2) 0.056(2) 0.059(2) 0.0060(15) -0.0009(16) -0.0020(16)
    O11 0.048(2) 0.071(3) 0.132(4) -0.0103(19) 0.001(2) -0.016(2)
    O12 0.061(2) 0.068(2) 0.062(2) -0.0015(19) 0.0097(18) 0.0171(19)
    O13 0.058(2) 0.046(2) 0.100(3) 0.0026(17) 0.009(2) -0.0058(19)
    O14 0.064(2) 0.073(2) 0.055(2) 0.0077(19) 0.0042(18) -0.0123(18)
    O15 0.063(2) 0.086(3) 0.071(3) -0.011(2) -0.015(2) -0.018(2)
    O16 0.063(3) 0.072(3) 0.152(4) -0.023(2) 0.013(3) -0.016(3)
    O17 0.095(4) 0.177(5) 0.049(3) 0.001(3) -0.012(2) 0.014(3)
    O18 0.0372(18) 0.0427(18) 0.0454(19) 0.0011(13) -0.0019(15) 0.0003(14)
    N1 0.059(3) 0.055(3) 0.080(3) 0.015(2) 0.008(2) 0.002(2)
    Cl1 0.1314(18) 0.1374(18) 0.1341(18) 0.0128(14) 0.0456(14) -0.0430(14)
    C1 0.056(3) 0.047(3) 0.082(4) 0.008(3) 0.008(3) 0.003(3)
    C2 0.073(4) 0.059(4) 0.082(5) 0.001(3) 0.015(3) 0.005(3)
    C3 0.080(5) 0.070(4) 0.095(5) 0.016(4) 0.011(4) -0.010(4)
    C4 0.105(6) 0.066(5) 0.148(8) 0.026(4) 0.024(6) -0.008(5)
    C5 0.111(6) 0.070(5) 0.125(7) 0.035(4) 0.008(5) 0.039(4)
    C6 0.082(4) 0.061(4) 0.082(5) 0.006(3) 0.012(4) 0.009(3)
    C7 0.131(6) 0.122(6) 0.088(6) 0.011(5) 0.026(5) 0.017(5)
    C8 0.072(4) 0.071(4) 0.074(4) -0.022(3) -0.019(3) 0.033(3)
    C9 0.078(4) 0.064(4) 0.083(5) -0.016(3) -0.023(4) 0.018(3)
    C10 0.071(5) 0.084(5) 0.118(6) -0.014(4) -0.048(4) 0.031(4)
    C11 0.137(7) 0.083(5) 0.153(8) 0.021(5) -0.053(6) -0.009(5)
    C12 0.091(5) 0.074(4) 0.087(5) -0.029(4) 0.010(4) 0.021(4)
    C13 0.089(6) 0.114(6) 0.140(7) -0.041(5) -0.006(5) 0.023(5)
    C14 0.175(12) 0.217(14) 0.244(14) 0.054(11) -0.052(11) -0.016(12)
    C15 0.266(19) 0.227(15) 0.37(2) 0.081(13) 0.101(16) 0.100(14)
    C16 0.107(5) 0.089(5) 0.054(4) -0.036(4) 0.001(4) 0.012(3)
    C17 0.135(7) 0.128(7) 0.080(5) -0.042(5) 0.043(5) -0.018(5)
    C18 0.177(10) 0.228(12) 0.113(8) -0.046(9) 0.057(7) -0.037(8)
    C19 0.56(3) 0.42(2) 0.166(13) -0.28(2) 0.164(16) -0.127(14)
    C20 0.094(5) 0.068(4) 0.053(4) -0.002(3) -0.001(3) 0.018(3)
    C21 0.085(5) 0.080(4) 0.065(4) 0.008(4) -0.002(3) 0.009(3)
    C22 0.107(5) 0.072(4) 0.065(4) 0.018(4) -0.010(4) 0.003(3)
    C23 0.098(6) 0.120(6) 0.100(6) 0.030(5) -0.021(4) -0.021(5)
    C24 0.052(4) 0.091(5) 0.094(5) -0.001(3) 0.028(3) -0.015(4)
    C25 0.065(4) 0.112(5) 0.086(5) -0.008(4) 0.025(4) -0.017(4)
    C26 0.109(6) 0.139(7) 0.100(6) -0.001(5) 0.043(5) -0.011(5)
    C27 0.138(7) 0.188(9) 0.093(6) -0.012(7) 0.022(5) 0.018(6)
    C28 0.052(4) 0.089(5) 0.086(5) -0.002(3) 0.012(3) -0.015(4)
    C29 0.077(5) 0.100(5) 0.088(5) -0.012(4) 0.022(4) -0.018(4)
    C30 0.112(7) 0.140(8) 0.119(7) -0.035(6) 0.030(5) -0.034(6)
    C31 0.100(7) 0.185(10) 0.123(8) -0.006(6) -0.005(6) 0.028(6)
    C32 0.056(4) 0.082(4) 0.085(4) 0.010(3) 0.016(3) -0.014(4)
    C33 0.076(5) 0.130(7) 0.123(6) -0.018(5) 0.007(4) -0.045(5)
    C34 0.112(7) 0.202(10) 0.141(8) -0.019(7) -0.007(6) -0.092(7)
    C35 0.265(16) 0.34(2) 0.255(16) -0.025(15) 0.018(13) -0.144(14)
    C36 0.065(4) 0.079(5) 0.130(6) 0.014(4) 0.001(4) -0.009(4)
    C37 0.085(5) 0.102(6) 0.141(7) -0.014(5) -0.007(5) 0.020(5)
    C38 0.107(7) 0.166(9) 0.213(12) 0.009(7) -0.013(7) 0.065(9)
    C39 0.159(11) 0.38(2) 0.192(13) 0.084(13) 0.053(9) 0.110(13)
    N2 0.077(3) 0.068(3) 0.057(3) -0.023(3) -0.001(3) 0.021(2)
    N3 0.053(3) 0.081(4) 0.083(4) 0.007(3) 0.013(3) -0.015(3)
_geom_special_details     ?
loop_
    _geom_bond_atom_site_label_1
    _geom_bond_atom_site_label_2
    _geom_bond_site_symmetry_2
    _geom_bond_distance
    _geom_bond_publ_flag
    Mo1 O1 . 1.674(4) ?
    Mo1 O2 . 1.911(3) ?
    Mo1 O5 . 1.913(3) ?
    Mo1 O3 . 1.922(4) ?
    Mo1 O4 . 1.949(3) ?
    Mo1 O18 . 2.321(3) ?
    Mo2 O9 . 1.686(3) ?
    Mo2 O7 . 1.884(3) ?
    Mo2 O8 . 1.905(4) ?
    Mo2 O5 . 1.921(4) ?
    Mo2 O6 . 1.953(3) ?
    Mo2 O18 . 2.350(3) ?
    Mo3 O11 . 1.682(3) ?
    Mo3 O6 . 1.901(3) ?
    Mo3 O4 . 1.916(3) ?
    Mo3 O12 . 1.930(3) ?
    Mo3 O10 . 1.936(3) ?
    Mo3 O18 . 2.332(3) ?
    Mo4 N1 . 1.732(4) ?
    Mo4 O2 . 1.916(3) ?
    Mo4 O10 . 1.926(3) ?
    Mo4 O14 . 1.948(3) ?
    Mo4 O13 . 1.980(3) ?
    Mo4 O18 . 2.221(3) ?
    Mo5 O16 . 1.688(4) ?
    Mo5 O13 . 1.863(3) ?
    Mo5 O15 . 1.916(4) ?
    Mo5 O3 . 1.932(4) ?
    Mo5 O7 . 1.954(3) ?
    Mo5 O18 . 2.327(3) ?
    Mo6 O17 . 1.678(4) ?
    Mo6 O14 . 1.882(3) ?
    Mo6 O12 . 1.915(3) ?
    Mo6 O8 . 1.927(4) ?
    Mo6 O15 . 1.944(4) ?
    Mo6 O18 . 2.332(3) ?
    N1 C1 . 1.394(6) ?
    Cl1 C3 . 1.744(6) ?
    C1 C6 . 1.393(7) ?
    C1 C2 . 1.404(7) ?
    C2 C3 . 1.366(7) ?
    C2 H2 . 0.9300 ?
    C3 C4 . 1.356(8) ?
    C4 C5 . 1.371(9) ?
    C4 H4 . 0.9300 ?
    C5 C6 . 1.400(8) ?
    C5 H5 . 0.9300 ?
    C6 C7 . 1.497(7) ?
    C7 H7A . 0.9600 ?
    C7 H7B . 0.9600 ?
    C7 H7C . 0.9600 ?
    C8 C9 . 1.493(8) ?
    C8 N2 . 1.528(7) ?
    C8 H8A . 0.9700 ?
    C8 H8B . 0.9700 ?
    C9 C10 . 1.532(7) ?
    C9 H9A . 0.9700 ?
    C9 H9B . 0.9700 ?
    C10 C11 . 1.481(10) ?
    C10 H10A . 0.9700 ?
    C10 H10B . 0.9700 ?
    C11 H11A . 0.9600 ?
    C11 H11B . 0.9600 ?
    C11 H11C . 0.9600 ?
    C12 N2 . 1.519(6) ?
    C12 C13 . 1.521(8) ?
    C12 H12A . 0.9700 ?
    C12 H12B . 0.9700 ?
    C13 C14 . 1.707(13) ?
    C13 H13A . 0.9700 ?
    C13 H13B . 0.9700 ?
    C14 C15 . 1.334(8) ?
    C14 H14A . 0.9700 ?
    C14 H14B . 0.9700 ?
    C15 H15A . 0.9600 ?
    C15 H15B . 0.9600 ?
    C15 H15C . 0.9600 ?
    C16 N2 . 1.492(7) ?
    C16 C17 . 1.495(8) ?
    C16 H16A . 0.9700 ?
    C16 H16B . 0.9700 ?
    C17 C18 . 1.524(9) ?
    C17 H17A . 0.9700 ?
    C17 H17B . 0.9700 ?
    C18 C19 . 1.399(8) ?
    C18 H18A . 0.9700 ?
    C18 H18B . 0.9700 ?
    C19 H19A . 0.9600 ?
    C19 H19B . 0.9600 ?
    C19 H19C . 0.9600 ?
    C20 C21 . 1.504(7) ?
    C20 N2 . 1.518(6) ?
    C20 H20A . 0.9700 ?
    C20 H20B . 0.9700 ?
    C21 C22 . 1.513(7) ?
    C21 H21A . 0.9700 ?
    C21 H21B . 0.9700 ?
    C22 C23 . 1.520(8) ?
    C22 H22A . 0.9700 ?
    C22 H22B . 0.9700 ?
    C23 H23A . 0.9600 ?
    C23 H23B . 0.9600 ?
    C23 H23C . 0.9600 ?
    C24 C25 . 1.492(8) ?
    C24 N3 . 1.519(7) ?
    C24 H24A . 0.9700 ?
    C24 H24B . 0.9700 ?
    C25 C26 . 1.542(8) ?
    C25 H25A . 0.9700 ?
    C25 H25B . 0.9700 ?
    C26 C27 . 1.486(9) ?
    C26 H26A . 0.9700 ?
    C26 H26B . 0.9700 ?
    C27 H27A . 0.9600 ?
    C27 H27B . 0.9600 ?
    C27 H27C . 0.9600 ?
    C28 N3 . 1.512(7) ?
    C28 C29 . 1.517(7) ?
    C28 H28A . 0.9700 ?
    C28 H28B . 0.9700 ?
    C29 C30 . 1.522(8) ?
    C29 H29A . 0.9700 ?
    C29 H29B . 0.9700 ?
    C30 C31 . 1.483(9) ?
    C30 H30A . 0.9700 ?
    C30 H30B . 0.9700 ?
    C31 H31A . 0.9600 ?
    C31 H31B . 0.9600 ?
    C31 H31C . 0.9600 ?
    C32 C33 . 1.487(8) ?
    C32 N3 . 1.516(6) ?
    C32 H32A . 0.9700 ?
    C32 H32B . 0.9700 ?
    C33 C34 . 1.520(9) ?
    C33 H33A . 0.9700 ?
    C33 H33B . 0.9700 ?
    C34 C35 . 1.461(7) ?
    C34 H34A . 0.9700 ?
    C34 H34B . 0.9700 ?
    C35 H35A . 0.9600 ?
    C35 H35B . 0.9600 ?
    C35 H35C . 0.9600 ?
    C36 C37 . 1.504(9) ?
    C36 N3 . 1.527(7) ?
    C36 H36A . 0.9700 ?
    C36 H36B . 0.9700 ?
    C37 C38 . 1.506(10) ?
    C37 H37A . 0.9700 ?
    C37 H37B . 0.9700 ?
    C38 C39 . 1.445(13) ?
    C38 H38A . 0.9700 ?
    C38 H38B . 0.9700 ?
    C39 H39A . 0.9600 ?
    C39 H39B . 0.9600 ?
    C39 H39C . 0.9600 ?
loop_
    _geom_angle_atom_site_label_1
    _geom_angle_atom_site_label_2
    _geom_angle_atom_site_label_3
    _geom_angle_site_symmetry_1
    _geom_angle_site_symmetry_3
    _geom_angle
    _geom_angle_publ_flag
    O1 Mo1 O2 . . 103.89(18) ?
    O1 Mo1 O5 . . 103.37(18) ?
    O2 Mo1 O5 . . 152.67(14) ?
    O1 Mo1 O3 . . 105.59(19) ?
    O2 Mo1 O3 . . 87.17(15) ?
    O5 Mo1 O3 . . 87.38(15) ?
    O1 Mo1 O4 . . 101.91(19) ?
    O2 Mo1 O4 . . 86.63(15) ?
    O5 Mo1 O4 . . 85.95(14) ?
    O3 Mo1 O4 . . 152.49(14) ?
    O1 Mo1 O18 . . 177.88(18) ?
    O2 Mo1 O18 . . 75.75(12) ?
    O5 Mo1 O18 . . 76.93(12) ?
    O3 Mo1 O18 . . 76.50(12) ?
    O4 Mo1 O18 . . 76.00(12) ?
    O9 Mo2 O7 . . 103.98(16) ?
    O9 Mo2 O8 . . 103.98(19) ?
    O7 Mo2 O8 . . 88.43(17) ?
    O9 Mo2 O5 . . 103.68(18) ?
    O7 Mo2 O5 . . 87.74(16) ?
    O8 Mo2 O5 . . 152.18(14) ?
    O9 Mo2 O6 . . 103.09(16) ?
    O7 Mo2 O6 . . 152.91(13) ?
    O8 Mo2 O6 . . 86.00(15) ?
    O5 Mo2 O6 . . 84.98(14) ?
    O9 Mo2 O18 . . 179.04(15) ?
    O7 Mo2 O18 . . 76.95(12) ?
    O8 Mo2 O18 . . 76.22(12) ?
    O5 Mo2 O18 . . 76.08(12) ?
    O6 Mo2 O18 . . 75.98(11) ?
    O11 Mo3 O6 . . 104.16(16) ?
    O11 Mo3 O4 . . 103.77(17) ?
    O6 Mo3 O4 . . 87.44(14) ?
    O11 Mo3 O12 . . 103.47(17) ?
    O6 Mo3 O12 . . 87.77(15) ?
    O4 Mo3 O12 . . 152.69(14) ?
    O11 Mo3 O10 . . 102.37(16) ?
    O6 Mo3 O10 . . 153.46(14) ?
    O4 Mo3 O10 . . 87.06(15) ?
    O12 Mo3 O10 . . 85.33(14) ?
    O11 Mo3 O18 . . 178.48(14) ?
    O6 Mo3 O18 . . 77.36(11) ?
    O4 Mo3 O18 . . 76.32(12) ?
    O12 Mo3 O18 . . 76.40(12) ?
    O10 Mo3 O18 . . 76.12(12) ?
    N1 Mo4 O2 . . 103.73(17) ?
    N1 Mo4 O10 . . 104.72(17) ?
    O2 Mo4 O10 . . 89.98(15) ?
    N1 Mo4 O14 . . 100.37(18) ?
    O2 Mo4 O14 . . 155.58(14) ?
    O10 Mo4 O14 . . 87.68(14) ?
    N1 Mo4 O13 . . 98.72(17) ?
    O2 Mo4 O13 . . 86.63(15) ?
    O10 Mo4 O13 . . 156.46(13) ?
    O14 Mo4 O13 . . 85.89(15) ?
    N1 Mo4 O18 . . 175.66(16) ?
    O2 Mo4 O18 . . 78.16(12) ?
    O10 Mo4 O18 . . 79.09(11) ?
    O14 Mo4 O18 . . 77.52(12) ?
    O13 Mo4 O18 . . 77.41(12) ?
    O16 Mo5 O13 . . 104.76(17) ?
    O16 Mo5 O15 . . 102.96(19) ?
    O13 Mo5 O15 . . 89.82(16) ?
    O16 Mo5 O3 . . 104.03(19) ?
    O13 Mo5 O3 . . 88.00(15) ?
    O15 Mo5 O3 . . 152.57(15) ?
    O16 Mo5 O7 . . 101.99(17) ?
    O13 Mo5 O7 . . 153.23(14) ?
    O15 Mo5 O7 . . 85.18(17) ?
    O3 Mo5 O7 . . 84.57(16) ?
    O16 Mo5 O18 . . 178.22(16) ?
    O13 Mo5 O18 . . 77.01(12) ?
    O15 Mo5 O18 . . 76.71(13) ?
    O3 Mo5 O18 . . 76.17(12) ?
    O7 Mo5 O18 . . 76.25(12) ?
    O17 Mo6 O14 . . 103.84(19) ?
    O17 Mo6 O12 . . 104.67(19) ?
    O14 Mo6 O12 . . 87.95(15) ?
    O17 Mo6 O8 . . 103.82(19) ?
    O14 Mo6 O8 . . 152.28(15) ?
    O12 Mo6 O8 . . 86.80(15) ?
    O17 Mo6 O15 . . 102.56(19) ?
    O14 Mo6 O15 . . 87.71(16) ?
    O12 Mo6 O15 . . 152.67(15) ?
    O8 Mo6 O15 . . 84.61(17) ?
    O17 Mo6 O18 . . 178.63(18) ?
    O14 Mo6 O18 . . 76.03(12) ?
    O12 Mo6 O18 . . 76.69(12) ?
    O8 Mo6 O18 . . 76.27(12) ?
    O15 Mo6 O18 . . 76.08(13) ?
    Mo1 O2 Mo4 . . 115.33(16) ?
    Mo1 O3 Mo5 . . 117.23(16) ?
    Mo3 O4 Mo1 . . 117.28(15) ?
    Mo1 O5 Mo2 . . 117.68(16) ?
    Mo3 O6 Mo2 . . 117.32(16) ?
    Mo2 O7 Mo5 . . 117.61(17) ?
    Mo2 O8 Mo6 . . 118.23(16) ?
    Mo4 O10 Mo3 . . 114.06(16) ?
    Mo6 O12 Mo3 . . 117.35(16) ?
    Mo5 O13 Mo4 . . 114.81(16) ?
    Mo6 O14 Mo4 . . 115.62(16) ?
    Mo5 O15 Mo6 . . 117.13(16) ?
    Mo4 O18 Mo1 . . 90.73(10) ?
    Mo4 O18 Mo5 . . 90.77(9) ?
    Mo1 O18 Mo5 . . 90.10(10) ?
    Mo4 O18 Mo6 . . 90.77(10) ?
    Mo1 O18 Mo6 . . 178.49(13) ?
    Mo5 O18 Mo6 . . 89.99(9) ?
    Mo4 O18 Mo3 . . 90.71(10) ?
    Mo1 O18 Mo3 . . 90.34(9) ?
    Mo5 O18 Mo3 . . 178.45(13) ?
    Mo6 O18 Mo3 . . 89.53(10) ?
    Mo4 O18 Mo2 . . 179.93(18) ?
    Mo1 O18 Mo2 . . 89.23(10) ?
    Mo5 O18 Mo2 . . 89.17(9) ?
    Mo6 O18 Mo2 . . 89.27(9) ?
    Mo3 O18 Mo2 . . 89.35(9) ?
    C1 N1 Mo4 . . 169.1(4) ?
    C6 C1 N1 . . 119.5(5) ?
    C6 C1 C2 . . 121.9(5) ?
    N1 C1 C2 . . 118.6(5) ?
    C3 C2 C1 . . 118.8(6) ?
    C3 C2 H2 . . 120.6 ?
    C1 C2 H2 . . 120.6 ?
    C4 C3 C2 . . 121.5(6) ?
    C4 C3 Cl1 . . 119.0(5) ?
    C2 C3 Cl1 . . 119.5(6) ?
    C3 C4 C5 . . 119.2(6) ?
    C3 C4 H4 . . 120.4 ?
    C5 C4 H4 . . 120.4 ?
    C4 C5 C6 . . 123.2(6) ?
    C4 C5 H5 . . 118.4 ?
    C6 C5 H5 . . 118.4 ?
    C1 C6 C5 . . 115.4(6) ?
    C1 C6 C7 . . 122.0(6) ?
    C5 C6 C7 . . 122.5(6) ?
    C6 C7 H7A . . 109.5 ?
    C6 C7 H7B . . 109.5 ?
    H7A C7 H7B . . 109.5 ?
    C6 C7 H7C . . 109.5 ?
    H7A C7 H7C . . 109.5 ?
    H7B C7 H7C . . 109.5 ?
    C9 C8 N2 . . 117.4(4) ?
    C9 C8 H8A . . 108.0 ?
    N2 C8 H8A . . 108.0 ?
    C9 C8 H8B . . 108.0 ?
    N2 C8 H8B . . 108.0 ?
    H8A C8 H8B . . 107.2 ?
    C8 C9 C10 . . 111.9(6) ?
    C8 C9 H9A . . 109.2 ?
    C10 C9 H9A . . 109.2 ?
    C8 C9 H9B . . 109.2 ?
    C10 C9 H9B . . 109.2 ?
    H9A C9 H9B . . 107.9 ?
    C11 C10 C9 . . 114.7(6) ?
    C11 C10 H10A . . 108.6 ?
    C9 C10 H10A . . 108.6 ?
    C11 C10 H10B . . 108.6 ?
    C9 C10 H10B . . 108.6 ?
    H10A C10 H10B . . 107.6 ?
    C10 C11 H11A . . 109.5 ?
    C10 C11 H11B . . 109.5 ?
    H11A C11 H11B . . 109.5 ?
    C10 C11 H11C . . 109.5 ?
    H11A C11 H11C . . 109.5 ?
    H11B C11 H11C . . 109.5 ?
    N2 C12 C13 . . 114.3(5) ?
    N2 C12 H12A . . 108.7 ?
    C13 C12 H12A . . 108.7 ?
    N2 C12 H12B . . 108.7 ?
    C13 C12 H12B . . 108.7 ?
    H12A C12 H12B . . 107.6 ?
    C12 C13 C14 . . 99.9(6) ?
    C12 C13 H13A . . 111.8 ?
    C14 C13 H13A . . 111.8 ?
    C12 C13 H13B . . 111.8 ?
    C14 C13 H13B . . 111.8 ?
    H13A C13 H13B . . 109.5 ?
    C15 C14 C13 . . 104.1(12) ?
    C15 C14 H14A . . 110.9 ?
    C13 C14 H14A . . 110.9 ?
    C15 C14 H14B . . 110.9 ?
    C13 C14 H14B . . 110.9 ?
    H14A C14 H14B . . 109.0 ?
    C14 C15 H15A . . 109.5 ?
    C14 C15 H15B . . 109.5 ?
    H15A C15 H15B . . 109.5 ?
    C14 C15 H15C . . 109.5 ?
    H15A C15 H15C . . 109.5 ?
    H15B C15 H15C . . 109.5 ?
    N2 C16 C17 . . 115.7(5) ?
    N2 C16 H16A . . 108.4 ?
    C17 C16 H16A . . 108.4 ?
    N2 C16 H16B . . 108.4 ?
    C17 C16 H16B . . 108.4 ?
    H16A C16 H16B . . 107.4 ?
    C16 C17 C18 . . 107.6(7) ?
    C16 C17 H17A . . 110.2 ?
    C18 C17 H17A . . 110.2 ?
    C16 C17 H17B . . 110.2 ?
    C18 C17 H17B . . 110.2 ?
    H17A C17 H17B . . 108.5 ?
    C19 C18 C17 . . 117.4(9) ?
    C19 C18 H18A . . 108.0 ?
    C17 C18 H18A . . 108.0 ?
    C19 C18 H18B . . 108.0 ?
    C17 C18 H18B . . 108.0 ?
    H18A C18 H18B . . 107.2 ?
    C18 C19 H19A . . 109.5 ?
    C18 C19 H19B . . 109.5 ?
    H19A C19 H19B . . 109.5 ?
    C18 C19 H19C . . 109.5 ?
    H19A C19 H19C . . 109.5 ?
    H19B C19 H19C . . 109.5 ?
    C21 C20 N2 . . 116.8(4) ?
    C21 C20 H20A . . 108.1 ?
    N2 C20 H20A . . 108.1 ?
    C21 C20 H20B . . 108.1 ?
    N2 C20 H20B . . 108.1 ?
    H20A C20 H20B . . 107.3 ?
    C20 C21 C22 . . 109.5(5) ?
    C20 C21 H21A . . 109.8 ?
    C22 C21 H21A . . 109.8 ?
    C20 C21 H21B . . 109.8 ?
    C22 C21 H21B . . 109.8 ?
    H21A C21 H21B . . 108.2 ?
    C21 C22 C23 . . 112.6(5) ?
    C21 C22 H22A . . 109.1 ?
    C23 C22 H22A . . 109.1 ?
    C21 C22 H22B . . 109.1 ?
    C23 C22 H22B . . 109.1 ?
    H22A C22 H22B . . 107.8 ?
    C22 C23 H23A . . 109.5 ?
    C22 C23 H23B . . 109.5 ?
    H23A C23 H23B . . 109.5 ?
    C22 C23 H23C . . 109.5 ?
    H23A C23 H23C . . 109.5 ?
    H23B C23 H23C . . 109.5 ?
    C25 C24 N3 . . 116.6(5) ?
    C25 C24 H24A . . 108.1 ?
    N3 C24 H24A . . 108.1 ?
    C25 C24 H24B . . 108.1 ?
    N3 C24 H24B . . 108.1 ?
    H24A C24 H24B . . 107.3 ?
    C24 C25 C26 . . 108.9(6) ?
    C24 C25 H25A . . 109.9 ?
    C26 C25 H25A . . 109.9 ?
    C24 C25 H25B . . 109.9 ?
    C26 C25 H25B . . 109.9 ?
    H25A C25 H25B . . 108.3 ?
    C27 C26 C25 . . 114.1(7) ?
    C27 C26 H26A . . 108.7 ?
    C25 C26 H26A . . 108.7 ?
    C27 C26 H26B . . 108.7 ?
    C25 C26 H26B . . 108.7 ?
    H26A C26 H26B . . 107.6 ?
    C26 C27 H27A . . 109.5 ?
    C26 C27 H27B . . 109.5 ?
    H27A C27 H27B . . 109.5 ?
    C26 C27 H27C . . 109.5 ?
    H27A C27 H27C . . 109.5 ?
    H27B C27 H27C . . 109.5 ?
    N3 C28 C29 . . 115.4(5) ?
    N3 C28 H28A . . 108.4 ?
    C29 C28 H28A . . 108.4 ?
    N3 C28 H28B . . 108.4 ?
    C29 C28 H28B . . 108.4 ?
    H28A C28 H28B . . 107.5 ?
    C28 C29 C30 . . 111.0(5) ?
    C28 C29 H29A . . 109.4 ?
    C30 C29 H29A . . 109.4 ?
    C28 C29 H29B . . 109.4 ?
    C30 C29 H29B . . 109.4 ?
    H29A C29 H29B . . 108.0 ?
    C31 C30 C29 . . 115.6(7) ?
    C31 C30 H30A . . 108.4 ?
    C29 C30 H30A . . 108.4 ?
    C31 C30 H30B . . 108.4 ?
    C29 C30 H30B . . 108.4 ?
    H30A C30 H30B . . 107.4 ?
    C30 C31 H31A . . 109.5 ?
    C30 C31 H31B . . 109.5 ?
    H31A C31 H31B . . 109.5 ?
    C30 C31 H31C . . 109.5 ?
    H31A C31 H31C . . 109.5 ?
    H31B C31 H31C . . 109.5 ?
    C33 C32 N3 . . 116.1(5) ?
    C33 C32 H32A . . 108.3 ?
    N3 C32 H32A . . 108.3 ?
    C33 C32 H32B . . 108.3 ?
    N3 C32 H32B . . 108.3 ?
    H32A C32 H32B . . 107.4 ?
    C32 C33 C34 . . 110.0(6) ?
    C32 C33 H33A . . 109.7 ?
    C34 C33 H33A . . 109.7 ?
    C32 C33 H33B . . 109.7 ?
    C34 C33 H33B . . 109.7 ?
    H33A C33 H33B . . 108.2 ?
    C35 C34 C33 . . 110.0(8) ?
    C35 C34 H34A . . 109.7 ?
    C33 C34 H34A . . 109.7 ?
    C35 C34 H34B . . 109.7 ?
    C33 C34 H34B . . 109.7 ?
    H34A C34 H34B . . 108.2 ?
    C34 C35 H35A . . 109.5 ?
    C34 C35 H35B . . 109.5 ?
    H35A C35 H35B . . 109.5 ?
    C34 C35 H35C . . 109.5 ?
    H35A C35 H35C . . 109.5 ?
    H35B C35 H35C . . 109.5 ?
    C37 C36 N3 . . 116.8(5) ?
    C37 C36 H36A . . 108.1 ?
    N3 C36 H36A . . 108.1 ?
    C37 C36 H36B . . 108.1 ?
    N3 C36 H36B . . 108.1 ?
    H36A C36 H36B . . 107.3 ?
    C36 C37 C38 . . 112.3(7) ?
    C36 C37 H37A . . 109.1 ?
    C38 C37 H37A . . 109.1 ?
    C36 C37 H37B . . 109.1 ?
    C38 C37 H37B . . 109.1 ?
    H37A C37 H37B . . 107.9 ?
    C39 C38 C37 . . 114.3(10) ?
    C39 C38 H38A . . 108.7 ?
    C37 C38 H38A . . 108.7 ?
    C39 C38 H38B . . 108.7 ?
    C37 C38 H38B . . 108.7 ?
    H38A C38 H38B . . 107.6 ?
    C38 C39 H39A . . 109.5 ?
    C38 C39 H39B . . 109.5 ?
    H39A C39 H39B . . 109.5 ?
    C38 C39 H39C . . 109.5 ?
    H39A C39 H39C . . 109.5 ?
    H39B C39 H39C . . 109.5 ?
    C16 N2 C20 . . 111.1(5) ?
    C16 N2 C12 . . 111.9(4) ?
    C20 N2 C12 . . 106.1(4) ?
    C16 N2 C8 . . 108.5(4) ?
    C20 N2 C8 . . 110.5(4) ?
    C12 N2 C8 . . 108.7(5) ?
    C28 N3 C32 . . 106.1(4) ?
    C28 N3 C24 . . 112.3(5) ?
    C32 N3 C24 . . 109.9(4) ?
    C28 N3 C36 . . 111.6(5) ?
    C32 N3 C36 . . 110.3(5) ?
    C24 N3 C36 . . 106.7(4) ?
loop_
    _geom_hbond_atom_site_label_D
    _geom_hbond_atom_site_label_H
    _geom_hbond_atom_site_label_A
    _geom_hbond_site_symmetry_A
    _geom_hbond_distance_DH
    _geom_hbond_distance_HA
    _geom_hbond_distance_DA
    _geom_hbond_angle_DHA
    _geom_hbond_publ_flag
    C5 H5 O3 3_676 0.93 2.60 3.447(7) 152.5 yes
    C8 H8A O15 2_646 0.97 2.44 3.396(6) 169.4 yes
    C9 H9B O4 3_666 0.97 2.57 3.309(6) 132.7 no
    C16 H16A O16 2_646 0.97 2.55 3.410(7) 147.4 yes
    C7 H7B N1 . 0.96 2.42 2.875(8) 108.7 no
    C12 H12A O9 . 0.97 2.34 3.248(7) 154.9 yes
