# Supplementary material for: A new mono-functionalized organoimido hexa­molybdate derivative: bis­(tetra-n-butyl­ammonium) (5-chloro-2-methyl­phenyl­imido)-μ6-oxido-dodeca-μ2-oxido-penta­oxidohexa­molybdate(VI)
Source: Acta Crystallogr Sect E Struct Rep Online. 2011 Sep 20;67(Pt 10):m1404–5. doi: 10.1107/S1600536811036063 (PMC3201350; doi:10.1107/S1600536811036063)
Supplement: Supplementary file 2 [file e-67-m1404-Isup2.hkl]

# 
# h,k,l, Fc-squared, Fo-squared, sigma(Fo-squared) and status flag 
# 
data_I
_shelx_title ' 060110bm in P2(1)/n' 
_shelx_refln_list_code          4 
_shelx_F_calc_maximum      795.96 
_exptl_crystal_F_000      2984.00 
_reflns_d_resolution_high  0.8107 
 
loop_ 
 _symmetry_equiv_pos_as_xyz 
 'x, y, z' 
 '-x+1/2, y+1/2, -z+1/2' 
 '-x, -y, -z' 
 'x-1/2, -y-1/2, z-1/2' 
 
_cell_length_a    12.9184 
_cell_length_b    20.7309 
_cell_length_c    20.6731 
_cell_angle_alpha  90.000 
_cell_angle_beta   94.077 
_cell_angle_gamma  90.000 
 
_shelx_F_squared_multiplier     1.000 
 
loop_ 
 _refln_index_h 
 _refln_index_k 
 _refln_index_l 
 _refln_F_squared_calc 
 _refln_F_squared_meas 
 _refln_F_squared_sigma 
 _refln_observed_status 
   2   0   0    17143.98    19927.11    213.26 o 
   4   0   0    31395.55    33731.00   1048.15 o 
   6   0   0    36430.96    34998.92   1222.85 o 
   8   0   0    88034.45    84122.30   1355.19 o 
  10   0   0     4730.75     4704.85    290.82 o 
  12   0   0     4854.73     4727.57    325.08 o 
  14   0   0     1394.35     1228.14    338.80 o 
   1   1   0      261.09      468.48     46.85 o 
   2   1   0   120744.47   135599.83   3041.39 o 
   3   1   0     7979.64     9981.61    154.34 o 
   4   1   0     3335.65     2946.86     89.82 o 
   5   1   0     2401.48     3007.36     86.34 o 
   6   1   0      101.56      125.05     22.73 o 
   7   1   0     1791.93     1754.77     64.47 o 
   8   1   0   116997.77   117012.57   1835.53 o 
   9   1   0     2756.00     2300.02    174.93 o 
  10   1   0    16238.74    15354.08    398.43 o 
  11   1   0       30.82       65.34     71.35 o 
  12   1   0      298.30      350.18     95.72 o 
  13   1   0        5.79       20.08     66.27 o 
  14   1   0     1038.08     1122.41    198.36 o 
  15   1   0      593.02      547.59    207.72 o 
   0   2   0   551255.56   543680.44  27686.08 o 
   1   2   0     5784.25     7227.42    140.59 o 
   2   2   0    50786.83    52153.94   1275.82 o 
   3   2   0     2859.97     2520.99     58.58 o 
   4   2   0      479.33      549.59     45.09 o 
   5   2   0      172.24      197.41     23.82 o 
   6   2   0    19012.03    20496.12    680.13 o 
   7   2   0     5407.04     4664.02    137.21 o 
   8   2   0    34513.48    33858.03    378.19 o 
   9   2   0        0.82      -74.58     74.58 o 
  10   2   0     3610.13     3720.75    208.95 o 
  11   2   0     2952.91     2710.24    197.48 o 
  12   2   0      237.90      350.73    111.02 o 
  13   2   0      881.49      814.44    197.33 o 
  14   2   0     1221.52     1440.64    202.75 o 
  15   2   0       16.22      -63.97    132.53 o 
   1   3   0     3665.25     4284.64     71.28 o 
   2   3   0   121079.66    82381.66  28648.16 o 
   3   3   0    23503.04    21814.60    494.88 o 
   4   3   0     8563.27     6485.34    108.41 o 
   5   3   0       73.88      138.85     27.65 o 
   6   3   0      498.95      405.72     37.97 o 
   7   3   0      224.51      223.55     33.89 o 
   8   3   0    19066.47    19786.19    301.91 o 
   9   3   0    20767.70    18577.31    413.47 o 
  10   3   0     8966.64     8289.28    297.29 o 
  11   3   0      845.63     1244.21    156.84 o 
  12   3   0        1.65       42.76     81.23 o 
  13   3   0      388.03      369.76    147.82 o 
  14   3   0     1431.85     1500.24    209.46 o 
  15   3   0     2029.71     1961.63    319.90 o 
   0   4   0    29120.64    33341.48    353.36 o 
   1   4   0     2736.57     2753.58     66.08 o 
   2   4   0      816.61     1059.40     77.35 o 
   3   4   0    20862.79    21061.89    256.22 o 
   4   4   0    28653.71    30799.57    620.13 o 
   5   4   0     9613.45     9376.24    284.91 o 
   6   4   0    51953.32    54033.79   1401.52 o 
   7   4   0      943.32     1085.53     62.18 o 
   8   4   0      754.53      681.03     78.14 o 
   9   4   0      184.02      285.92     85.14 o 
  10   4   0     2044.79     2111.37    174.16 o 
  11   4   0     1376.22     1451.40    163.89 o 
  12   4   0    10319.36    10841.80    489.68 o 
  13   4   0     1699.07     1597.43    255.90 o 
  14   4   0      519.31      571.08    185.26 o 
  15   4   0        0.43      -10.60     99.62 o 
   1   5   0       22.60        2.51     17.81 o 
   2   5   0    29401.21    38129.71    576.40 o 
   3   5   0      830.22      589.49     46.05 o 
   4   5   0   306664.69   336783.97   6870.72 o 
   5   5   0     2470.17     2542.86    118.24 o 
   6   5   0        9.52       99.32     29.73 o 
   7   5   0     1961.95     1708.71     89.35 o 
   8   5   0     5426.18     5802.04    180.23 o 
   9   5   0     3313.57     3120.18    290.21 o 
  10   5   0     9244.51     9470.78    319.40 o 
  11   5   0       15.84        5.65     79.43 o 
  12   5   0      279.26      595.62    185.03 o 
  13   5   0      616.84      673.28    192.53 o 
  14   5   0     1726.84     1645.24    273.18 o 
  15   5   0      411.57      482.21    183.00 o 
   0   6   0    48191.92    48629.27    521.69 o 
   1   6   0     1113.26     1104.10     61.15 o 
   2   6   0     8688.51     9901.04    153.73 o 
   3   6   0     1232.82     1214.82     65.59 o 
   4   6   0   101804.78   116530.22   1081.89 o 
   5   6   0    20930.57    22736.31    359.43 o 
   6   6   0    53952.60    61044.43   1095.02 o 
   7   6   0      581.94      628.74     58.78 o 
   8   6   0     6002.23     5460.73    180.97 o 
   9   6   0        1.62       74.55     60.97 o 
  10   6   0      765.43      872.48    131.15 o 
  11   6   0        2.60      -52.02     85.85 o 
  12   6   0    24691.11    23129.02    719.98 o 
  13   6   0      148.20      300.47    146.12 o 
  14   6   0      500.47      541.59    175.45 o 
  15   6   0        0.40      -12.45    132.53 o 
   1   7   0     1839.75     2076.20     87.74 o 
   2   7   0    21265.58    18539.21    356.20 o 
   3   7   0     7901.72     9597.85    369.01 o 
   4   7   0   385347.00   416768.84   7967.08 o 
   5   7   0     3091.98     2878.61    439.20 o 
   6   7   0      672.10      740.48     67.12 o 
   7   7   0        5.86       11.37     32.79 o 
   8   7   0     6047.18     5979.04    233.04 o 
   9   7   0       39.72       87.30     59.91 o 
  10   7   0    10436.42    10286.70    338.53 o 
  11   7   0     1840.11     1896.13    253.80 o 
  12   7   0      699.71      765.57    195.85 o 
  13   7   0      165.25      261.72    151.29 o 
  14   7   0      712.01      817.43    210.28 o 
  15   7   0      222.41      197.57    153.90 o 
   0   8   0    26611.91    26547.81    446.74 o 
   1   8   0      131.49      191.90     40.18 o 
   2   8   0    15224.99    14926.01    374.40 o 
   3   8   0     7853.32     7895.40    194.03 o 
   4   8   0    82483.83    89992.55   1228.62 o 
   5   8   0      469.09      711.42     72.57 o 
   6   8   0    28303.05    28657.13    448.22 o 
   7   8   0     3822.94     3754.26    130.11 o 
   8   8   0      250.38      375.97     74.27 o 
   9   8   0       67.06       53.77     51.11 o 
  10   8   0     1839.27     2069.78    248.90 o 
  11   8   0     1730.57     2111.85    265.69 o 
  12   8   0    14504.83    16711.29    630.66 o 
  13   8   0     1445.59     1375.30    250.71 o 
  14   8   0      358.67      540.45    178.62 o 
  15   8   0       16.20       65.64    149.59 o 
   1   9   0     2846.40     2592.25    110.93 o 
   2   9   0    18048.14    18976.96    336.48 o 
   3   9   0    16661.49    17460.06    546.70 o 
   4   9   0   135857.81   143428.14   2641.52 o 
   5   9   0     6925.48     7064.39    173.73 o 
   6   9   0      151.38       86.20     62.01 o 
   7   9   0     4668.51     4426.08    148.39 o 
   8   9   0     2053.84     2097.20    165.04 o 
   9   9   0      228.76      180.18     62.99 o 
  10   9   0     6309.23     6016.77    360.86 o 
  11   9   0     1435.56     1531.79    241.24 o 
  12   9   0      385.41      522.18    172.07 o 
  13   9   0      155.86        2.04    120.58 o 
  14   9   0       72.19       39.24    138.55 o 
   0  10   0    83637.70    87343.87   1503.41 o 
   1  10   0     1373.76     1473.97    100.09 o 
   2  10   0     1320.38     1281.49     94.88 o 
   3  10   0     1657.25     1524.60     99.93 o 
   4  10   0     1205.90     1425.97     93.62 o 
   5  10   0     3713.71     3401.40    128.54 o 
   6  10   0    13460.08    13234.19    326.10 o 
   7  10   0      752.33      710.12     85.15 o 
   8  10   0     3404.73     3573.27    181.86 o 
   9  10   0       78.99      105.95     71.49 o 
  10  10   0     1301.37     1319.52    218.76 o 
  11  10   0     1384.40     1271.73    230.18 o 
  12  10   0      527.49      497.77    185.28 o 
  13  10   0     2956.08     3062.38    349.98 o 
  14  10   0      285.47      643.34    197.44 o 
   1  11   0     2112.58     2166.70    117.58 o 
   2  11   0    13485.04    13096.89    267.22 o 
   3  11   0       85.12      136.02     47.22 o 
   4  11   0     1389.63     1099.19     89.60 o 
   5  11   0     3184.00     3273.04    132.67 o 
   6  11   0     1223.09     1274.08    100.63 o 
   7  11   0     1083.84     1319.17    152.15 o 
   8  11   0    19175.99    18408.68    408.02 o 
   9  11   0     2935.97     2994.82    250.46 o 
  10  11   0     3450.96     3843.96    321.66 o 
  11  11   0      373.34      438.38    158.79 o 
  12  11   0       14.12       55.15    125.36 o 
  13  11   0      151.61      256.45    166.75 o 
  14  11   0       47.94       53.78    140.03 o 
   0  12   0   141243.08   147329.27   2014.25 o 
   1  12   0      597.60      770.54    100.18 o 
   2  12   0     3090.73     2998.77    140.98 o 
   3  12   0       18.52       24.60     44.25 o 
   4  12   0     3958.10     4269.99    170.09 o 
   5  12   0     4566.72     3979.31    152.59 o 
   6  12   0     5570.93     5435.97    179.50 o 
   7  12   0     1052.95     1036.28    102.41 o 
   8  12   0    12522.30     6970.16   3939.50 o 
   9  12   0      945.99      865.66    145.98 o 
  10  12   0     1281.55     1442.24    239.48 o 
  11  12   0       12.48       24.70    111.55 o 
  12  12   0     2807.40     2873.25    444.67 o 
  13  12   0      442.82      513.83    227.63 o 
  14  12   0      558.62      473.69    199.42 o 
   1  13   0    14306.45    14050.68    307.34 o 
   2  13   0    10790.09    10210.14    262.05 o 
   3  13   0     4712.12     4471.10    179.40 o 
   4  13   0    11963.72    12319.85    345.36 o 
   5  13   0      241.17      280.80     66.40 o 
   6  13   0       21.49      112.92     55.52 o 
   7  13   0      614.34      516.22     90.67 o 
   8  13   0    23620.16    23031.91    636.59 o 
   9  13   0      583.74      779.49    150.08 o 
  10  13   0     1693.01     1918.62    268.81 o 
  11  13   0      210.59      268.76    145.84 o 
  12  13   0       85.19      162.91    140.33 o 
  13  13   0        7.19      112.63    138.59 o 
   0  14   0   148995.81   151203.50   1463.71 o 
   1  14   0     3059.67     3120.28    212.41 o 
   2  14   0      329.30      329.47     77.99 o 
   3  14   0        3.41        2.75     50.32 o 
   4  14   0     2032.34     1781.37    139.08 o 
   5  14   0       49.78       64.77     56.03 o 
   6  14   0     9322.45     9346.27    246.43 o 
   7  14   0     2835.97     2860.87    185.06 o 
   8  14   0    12235.31    12729.80    612.27 o 
   9  14   0     1045.53      467.34    405.16 o 
  10  14   0      501.83      455.26    164.70 o 
  11  14   0     1210.82     1166.89    242.96 o 
  12  14   0     1242.46     1254.84    285.86 o 
  13  14   0       12.79       48.46    131.90 o 
   1  15   0     7979.07     7420.72    266.66 o 
   2  15   0     3854.45     3385.09    172.91 o 
   3  15   0     1926.65     1826.68    145.98 o 
   4  15   0      105.99      130.88     61.79 o 
   5  15   0        4.77      -43.93     43.93 o 
   6  15   0       24.79       25.71     59.92 o 
   7  15   0       78.60       36.22     70.88 o 
   8  15   0     5513.71     5422.91    348.86 o 
   9  15   0      348.33      462.55    127.25 o 
  10  15   0      337.00      409.92    157.47 o 
  11  15   0      623.26      825.21    210.28 o 
  12  15   0       56.31     -106.24    106.24 o 
   0  16   0    19088.45    18659.90    554.72 o 
   1  16   0       55.05       80.60     58.14 o 
   2  16   0     1073.85     1084.27    123.01 o 
   3  16   0      572.67      471.38     90.68 o 
   4  16   0     1676.04     1701.50    149.84 o 
   5  16   0     1640.51     1827.16    154.89 o 
   6  16   0     4549.75     4256.33    244.22 o 
   7  16   0     2136.38     1982.76    209.39 o 
   8  16   0     2558.35     2767.33    243.93 o 
   9  16   0      620.36      820.16    159.65 o 
  10  16   0       64.66       21.96    123.36 o 
  11  16   0      935.77     1317.13    255.41 o 
  12  16   0      387.32      331.70    175.81 o 
   1  17   0       20.07       42.96     59.33 o 
   2  17   0     1895.22     1778.97    154.89 o 
   3  17   0        0.59       60.22     62.83 o 
   4  17   0    10602.19    10583.88    316.10 o 
   5  17   0      167.75      219.10     87.28 o 
   6  17   0       12.89       45.91     76.68 o 
   7  17   0       40.93      108.90    117.51 o 
   8  17   0      108.06      120.66    107.56 o 
   9  17   0     1698.30     1605.62    211.83 o 
  10  17   0      454.52      451.88    172.96 o 
  11  17   0       17.97       51.59    117.87 o 
   0  18   0     4775.32     4607.08    311.74 o 
   1  18   0     1418.44     1542.12    155.85 o 
   2  18   0     1598.87     1896.67    168.06 o 
   3  18   0     1904.31     1839.10    168.78 o 
   4  18   0     5488.68     5438.24    244.83 o 
   5  18   0     1373.28     1519.48    191.26 o 
   6  18   0     1563.04     1554.57    192.76 o 
   7  18   0        0.28      -31.66     99.14 o 
   8  18   0      151.88       51.67    125.02 o 
   9  18   0        0.02       -7.88     97.71 o 
  10  18   0      120.50       48.73    127.10 o 
  11  18   0       60.94      201.81    150.74 o 
   1  19   0     1006.48      869.05    130.96 o 
   2  19   0      465.25      525.48    112.64 o 
   3  19   0     1163.80     1297.26    158.07 o 
   4  19   0    13614.42    13079.02    410.81 o 
   5  19   0      459.66      516.75    142.03 o 
   6  19   0       68.08       85.65     96.51 o 
   7  19   0       15.07       -2.29    125.02 o 
   8  19   0     2105.97     2425.94    319.63 o 
   9  19   0      972.88      741.03    215.21 o 
  10  19   0      788.45     1307.55    354.68 o 
   0  20   0     4423.03     4859.36    577.01 o 
   1  20   0      427.90      419.20    105.51 o 
   2  20   0      627.03      542.81    115.69 o 
   3  20   0     1349.20     1457.51    169.53 o 
   4  20   0     2467.17     2562.03    249.82 o 
   5  20   0     1784.87     1911.49    223.95 o 
   6  20   0       78.27       98.13    103.83 o 
   7  20   0      703.69      642.42    198.15 o 
   8  20   0      582.92      471.85    194.22 o 
   9  20   0       13.98       48.93    235.57 o 
   1  21   0      148.66      226.30     93.78 o 
   2  21   0      584.83      520.58    115.11 o 
   3  21   0     1763.67     1559.47    176.78 o 
   4  21   0     5013.15     4880.33    490.25 o 
   5  21   0      256.93      285.79    129.64 o 
   6  21   0        0.15      -80.95     93.39 o 
   7  21   0       71.53       69.58    140.92 o 
   8  21   0      381.28      324.41    170.24 o 
   9  21   0       23.69      -75.49    125.88 o 
   0  22   0       86.14      416.88    146.25 o 
   1  22   0       24.42        0.78     70.53 o 
   2  22   0      179.34      215.09     95.61 o 
   3  22   0      528.68      591.37    143.95 o 
   4  22   0       54.77       81.17    134.60 o 
   5  22   0       59.39      135.96    112.84 o 
   6  22   0        7.57      -21.29    169.66 o 
   7  22   0      269.10      543.01    204.71 o 
   8  22   0        0.68     -106.32    133.36 o 
   1  23   0      331.97      457.67    111.55 o 
   2  23   0      699.06      635.91    129.70 o 
   3  23   0       69.56        4.49     98.37 o 
   4  23   0      145.41       64.32    142.93 o 
   5  23   0      199.84      268.95    136.00 o 
   6  23   0       32.00      -21.12    114.78 o 
   0  24   0     3918.14     3835.34    526.72 o 
   1  24   0       35.89       56.92     89.34 o 
   2  24   0        0.12      157.15    109.46 o 
   3  24   0        0.15      -89.92     89.92 o 
   4  24   0      256.29      364.77    146.27 o 
   5  24   0      317.57      256.62    139.72 o 
   1  25   0      912.43      837.10    179.82 o 
   2  25   0      181.86      287.38    159.35 o 
   3  25   0      246.13      432.14    149.45 o 
 -15   0   1     3605.58     3477.97    555.84 o 
 -13   0   1     1944.99     2277.79    271.34 o 
 -11   0   1      599.43      948.21    170.29 o 
  -9   0   1    46581.79    45356.49   1090.50 o 
  -7   0   1   105966.91   101639.19   1413.42 o 
  -5   0   1      681.69      852.29    132.34 o 
  -3   0   1    27202.73    29184.21    502.90 o 
  -1   0   1   633556.25   562064.69   5584.86 o 
   3   0   1     5675.40     6457.27    142.93 o 
   5   0   1    13701.97    12835.87    685.54 o 
   7   0   1    21690.75    23741.55    367.91 o 
   9   0   1    29482.32    29433.08    637.64 o 
  11   0   1      242.08      275.10    114.12 o 
  13   0   1       38.76      158.81    179.99 o 
  15   0   1     1264.88     1508.71    428.79 o 
 -15   1   1     1454.16     1601.93    294.58 o 
 -14   1   1       95.72       62.45     89.62 o 
 -13   1   1       16.46       22.32     71.15 o 
 -12   1   1      910.70     1010.89    137.98 o 
 -11   1   1     1989.51     2176.83    190.14 o 
 -10   1   1      477.62      305.18     95.92 o 
  -9   1   1    39570.23    37230.35   1473.65 o 
  -8   1   1       71.72      -20.32     87.14 o 
  -7   1   1     4385.61     4211.70    125.98 o 
  -6   1   1     3214.91     3126.73    101.43 o 
  -5   1   1    13204.83    13603.78    194.19 o 
  -4   1   1      151.49      232.58     66.05 o 
  -3   1   1    31759.26    37718.72    415.25 o 
  -2   1   1     9154.09     8691.23    204.38 o 
  -1   1   1     8179.94     8541.03    380.62 o 
   0   1   1      138.12       82.96     15.28 o 
   1   1   1   274470.94   312794.59   2869.19 o 
   2   1   1      750.07      701.07     27.32 o 
   3   1   1    46360.00    50466.30    831.25 o 
   4   1   1     1329.79      957.94     43.76 o 
   5   1   1      224.12      200.71     27.73 o 
   6   1   1       79.45       78.90     23.51 o 
   7   1   1    89827.84    94383.70   1187.07 o 
   8   1   1     7086.49     6793.19    183.75 o 
   9   1   1    64068.55    65815.88    760.06 o 
  10   1   1       63.89      118.93     84.16 o 
  11   1   1       27.79       36.16     60.22 o 
  12   1   1     1193.33     1187.21    145.61 o 
  13   1   1        0.11       72.65     85.26 o 
  14   1   1      156.85      143.07    137.14 o 
  15   1   1     4989.86     5738.74    452.74 o 
 -15   2   1     1800.95     1862.24    247.82 o 
 -14   2   1      123.78      151.39     97.10 o 
 -13   2   1      201.10      256.37     89.60 o 
 -12   2   1     3689.00     3740.82    239.46 o 
 -11   2   1        3.04      -26.23     63.78 o 
 -10   2   1      224.34      292.88     92.57 o 
  -9   2   1    19503.98    17849.23    641.61 o 
  -8   2   1    13087.14    12713.01    326.47 o 
  -7   2   1    46461.00    45783.14    802.28 o 
  -6   2   1     3411.05     3390.66    106.73 o 
  -5   2   1     1328.06     1283.97     65.82 o 
  -4   2   1      339.94      303.47     36.68 o 
  -3   2   1    17299.63    18764.38    281.81 o 
  -2   2   1     2522.24     2464.85     56.32 o 
  -1   2   1   230783.36   247220.78   5332.99 o 
   0   2   1     2099.61     1963.41     58.83 o 
   1   2   1    25031.90    33595.95    812.38 o 
   2   2   1      327.02      587.04    107.10 o 
   3   2   1    60605.08    66265.70   1400.81 o 
   4   2   1        2.53      123.80     22.81 o 
   5   2   1     1008.06      842.63     47.74 o 
   6   2   1      674.66      597.46     49.16 o 
   7   2   1    12864.14    12310.59    377.71 o 
   8   2   1        0.71       -3.46     42.00 o 
   9   2   1    13451.71    13633.09    353.01 o 
  10   2   1       37.70       54.51     68.40 o 
  11   2   1      106.71       27.89     68.95 o 
  12   2   1     3849.72     3578.48    256.73 o 
  13   2   1      284.67      323.23    108.15 o 
  14   2   1       32.36      -67.18    102.89 o 
  15   2   1      582.47      365.42    188.78 o 
 -15   3   1      380.75      263.40    134.61 o 
 -14   3   1      141.12      121.60     98.10 o 
 -13   3   1        5.76      -23.68    102.89 o 
 -12   3   1     2854.94     2860.63    223.23 o 
 -11   3   1     1068.04     1126.50    154.10 o 
 -10   3   1      110.93      183.72     80.62 o 
  -9   3   1     1523.04     1473.03    149.34 o 
  -8   3   1     2734.96     2975.06    150.52 o 
  -7   3   1      758.17      769.63     70.01 o 
  -6   3   1     2941.65     2764.04    103.45 o 
  -5   3   1     8930.53     8918.49    238.32 o 
  -4   3   1    15128.19    15962.52    264.88 o 
  -3   3   1    15726.87    21505.82    268.14 o 
  -2   3   1     9224.65     9610.60    148.46 o 
  -1   3   1     2526.57     1670.97    441.40 o 
   0   3   1      117.39      252.50     24.41 o 
   1   3   1    53431.61    62592.34   1245.56 o 
   2   3   1     4960.62     5150.82    332.43 o 
   3   3   1    53279.44    59548.25   1479.66 o 
   4   3   1      191.01      278.52     38.19 o 
   5   3   1    13187.97    13079.65    310.22 o 
   6   3   1      539.51      600.73     60.43 o 
   7   3   1    13230.04    12663.04    555.99 o 
   8   3   1    22126.63    21077.93    383.87 o 
   9   3   1    15893.59    15028.80    370.14 o 
  10   3   1     1075.11     1024.42    135.66 o 
  11   3   1      538.34      418.48    108.33 o 
  12   3   1     3384.00     3452.18    293.68 o 
  13   3   1     1593.48     1583.44    199.27 o 
  14   3   1       34.23       45.91     82.83 o 
  15   3   1     1490.09     1314.49    269.43 o 
 -15   4   1       22.47       67.25    107.42 o 
 -14   4   1       17.34      191.34    129.10 o 
 -13   4   1     2149.53     1951.15    274.65 o 
 -12   4   1     2591.47     2516.36    221.72 o 
 -11   4   1      315.15      225.61     92.57 o 
 -10   4   1      518.68      527.66    108.98 o 
  -9   4   1      164.12      212.93     82.41 o 
  -8   4   1    10222.47     9450.52    218.42 o 
  -7   4   1     2852.41     2888.06    134.23 o 
  -6   4   1     1942.04     2181.18     78.86 o 
  -5   4   1     1262.18     1494.87     63.97 o 
  -4   4   1     5143.74     4591.90    144.74 o 
  -3   4   1    43433.75    41356.88   1570.97 o 
  -2   4   1    42235.27    43712.18    532.74 o 
  -1   4   1      894.14      549.93    208.23 o 
   0   4   1       61.03      133.44     23.07 o 
   1   4   1    28012.48    27809.94    650.92 o 
   2   4   1     2071.50     1984.09     59.21 o 
   3   4   1    56944.03    60841.34    957.61 o 
   4   4   1    20752.73    19898.42    488.95 o 
   5   4   1    81895.41    83674.54   1873.57 o 
   6   4   1      855.58     1019.42     61.82 o 
   7   4   1      629.41      673.53     56.11 o 
   8   4   1       53.47      101.12     47.99 o 
   9   4   1       37.49       14.40     61.27 o 
  10   4   1       17.13       34.41     63.77 o 
  11   4   1    11755.61    10961.51    358.57 o 
  12   4   1     3860.99     4440.17    328.38 o 
  13   4   1      838.65      908.34    198.15 o 
  14   4   1        0.24       15.85     88.39 o 
  15   4   1       61.12       13.99    151.57 o 
 -15   5   1        0.14       48.72    129.10 o 
 -14   5   1        8.07       27.10    110.38 o 
 -13   5   1      242.31      629.39    177.07 o 
 -12   5   1      520.97      651.96    175.42 o 
 -11   5   1    11413.76    10942.46    366.88 o 
 -10   5   1        4.26      -29.77     59.91 o 
  -9   5   1     5951.04     6401.80    358.50 o 
  -8   5   1     1902.75     1815.84    116.90 o 
  -7   5   1      271.42      299.77     42.13 o 
  -6   5   1      258.21      290.70     42.87 o 
  -5   5   1   126895.20   130765.67   1850.73 o 
  -4   5   1     2612.97     2752.96     88.74 o 
  -3   5   1   123916.79   125157.08    988.89 o 
  -2   5   1     4408.86     4693.24    226.83 o 
  -1   5   1     1361.87     1748.61     67.92 o 
   0   5   1        0.64       52.35     20.92 o 
   1   5   1     2562.44     2424.32    125.31 o 
   2   5   1      926.21      915.15     47.82 o 
   3   5   1   101413.21   110428.95   2256.49 o 
   4   5   1      171.59      249.42     92.99 o 
   5   5   1       21.65      231.42     42.93 o 
   6   5   1      258.58      262.26     40.49 o 
   7   5   1      451.87      496.02     52.90 o 
   8   5   1     2662.90     2631.52    127.08 o 
   9   5   1      107.84       91.84     64.88 o 
  10   5   1      269.58      358.20     91.30 o 
  11   5   1       33.96      212.16    132.34 o 
  12   5   1     2175.14     2115.67    269.82 o 
  13   5   1     6015.71     5912.43    391.05 o 
  14   5   1      181.77      319.19    151.29 o 
  15   5   1        4.83      -32.06    128.17 o 
 -15   6   1      482.32      479.82    181.29 o 
 -14   6   1       64.91      192.82    136.28 o 
 -13   6   1     5632.86     5128.92    372.32 o 
 -12   6   1      143.40       94.89    122.85 o 
 -11   6   1      450.81      532.41    125.60 o 
 -10   6   1       37.11       20.03     64.88 o 
  -9   6   1     4516.72     4623.41    223.68 o 
  -8   6   1        0.55       22.17     47.47 o 
  -7   6   1    16690.01    18191.24    334.77 o 
  -6   6   1     2320.06     2319.09     91.75 o 
  -5   6   1    39939.86    40241.92    402.94 o 
  -4   6   1    13037.04     9278.72   1967.49 o 
  -3   6   1   124986.70   133785.86   1300.46 o 
  -2   6   1     1670.01     1725.15     69.86 o 
  -1   6   1    39234.50    44338.21    357.69 o 
   0   6   1      182.58      263.92     39.44 o 
   1   6   1     2949.28     3910.36    106.47 o 
   2   6   1       55.70      237.71     44.95 o 
   3   6   1    79497.15    90561.23   1634.52 o 
   4   6   1     6227.48     6760.54    538.68 o 
   5   6   1   254713.27   277255.88   5620.12 o 
   6   6   1     4819.98     5112.96    152.76 o 
   7   6   1     1393.39     1220.94     78.19 o 
   8   6   1      294.32      309.22     67.14 o 
   9   6   1     2133.10     2288.94    161.13 o 
  10   6   1       37.09      120.91     93.36 o 
  11   6   1    21286.35    21582.63    662.42 o 
  12   6   1       53.02       22.00    119.61 o 
  13   6   1     1836.76     2018.34    284.87 o 
  14   6   1        0.32      -37.06    108.55 o 
  15   6   1        7.93      107.64    139.44 o 
 -15   7   1      106.18      176.17    147.54 o 
 -14   7   1        2.66       19.76    111.55 o 
 -13   7   1      439.64      431.93    160.44 o 
 -12   7   1      791.56      974.87    215.21 o 
 -11   7   1    14233.77    14201.43    423.93 o 
 -10   7   1      386.12      464.98    105.46 o 
  -9   7   1     2498.53     2586.93    174.36 o 
  -8   7   1      160.15      219.95     60.30 o 
  -7   7   1     2248.57     2167.78     97.60 o 
  -6   7   1     1515.65     1466.16     88.92 o 
  -5   7   1   246867.28   258297.66  10838.33 o 
  -4   7   1     4050.49     3628.43    124.10 o 
  -3   7   1    89085.00    95178.64    525.35 o 
  -2   7   1     1386.26     1244.59     65.59 o 
  -1   7   1     3197.72     3386.94    109.72 o 
   0   7   1      509.87      504.95     54.19 o 
   1   7   1    18233.33    21041.97    385.25 o 
   2   7   1     7697.05     7994.68    218.22 o 
   3   7   1   181066.20   195668.91   4005.99 o 
   4   7   1     1876.22     1874.30     94.79 o 
   5   7   1    12354.44     9528.00   2241.03 o 
   6   7   1    17718.28    18913.14    375.20 o 
   7   7   1    16719.03    17896.87    418.39 o 
   8   7   1     1408.35     1227.33    106.88 o 
   9   7   1      216.67      180.28     58.42 o 
  10   7   1      124.82       70.22     91.65 o 
  11   7   1      107.78      134.99    131.01 o 
  12   7   1       16.92       79.41    131.01 o 
  13   7   1     5193.99     5168.45    611.42 o 
  14   7   1      176.23      236.69    148.47 o 
  15   7   1      286.19       73.72    152.24 o 
 -15   8   1      287.77      392.45    176.77 o 
 -14   8   1       81.25       55.35    127.10 o 
 -13   8   1     2105.00     2297.38    303.13 o 
 -12   8   1     1941.90     2030.50    280.07 o 
 -11   8   1      608.45      629.48    168.32 o 
 -10   8   1        2.51      -19.97     64.04 o 
  -9   8   1      224.52      182.79     85.43 o 
  -8   8   1     3440.77     2974.61    148.73 o 
  -7   8   1     7111.17     6819.50    170.71 o 
  -6   8   1     2658.78     2896.12    112.54 o 
  -5   8   1     5736.60     7192.47    188.89 o 
  -4   8   1     4958.64     5635.06    148.29 o 
  -3   8   1    45999.69    45814.99    634.51 o 
  -2   8   1     7186.49     7326.06    171.89 o 
  -1   8   1     3318.01     3408.93    117.43 o 
   0   8   1     2731.94     3269.56    114.92 o 
   1   8   1     5394.97     4689.23    164.28 o 
   2   8   1     2123.70     1708.00     86.18 o 
   3   8   1    55137.43    56680.82    930.00 o 
   4   8   1     1498.78     1692.79     93.57 o 
   5   8   1   174467.44   188886.45   3247.86 o 
   6   8   1     2568.15     2545.22    333.29 o 
   7   8   1      966.33     1079.23     85.78 o 
   8   8   1      117.24      166.22     56.12 o 
   9   8   1       50.47       49.84     54.01 o 
  10   8   1       36.41       85.63     95.40 o 
  11   8   1    14152.28    13501.13    616.72 o 
  12   8   1     2103.27     2106.26    285.90 o 
  13   8   1     1640.08     1850.77    282.59 o 
  14   8   1       55.99       14.96    116.80 o 
  15   8   1       33.59      122.08    240.86 o 
 -14   9   1        2.65      -38.70    107.78 o 
 -13   9   1      289.45      525.22    180.82 o 
 -12   9   1     2232.83     2330.20    295.64 o 
 -11   9   1     3983.50     3745.57    306.67 o 
 -10   9   1      619.30      472.47    114.10 o 
  -9   9   1      313.41      313.90     72.61 o 
  -8   9   1      179.93      203.70     65.43 o 
  -7   9   1      212.71      248.66     53.35 o 
  -6   9   1      706.15      529.93    168.17 o 
  -5   9   1    47683.82    51442.91    618.44 o 
  -4   9   1     8989.09     9887.54    200.40 o 
  -3   9   1    39486.93    41362.65    426.86 o 
  -2   9   1       23.17      -12.13     29.00 o 
  -1   9   1     1519.88     1538.38     89.08 o 
   0   9   1     4591.12     4988.81    148.66 o 
   1   9   1     2190.79     2025.66     98.91 o 
   2   9   1     1055.39     1064.37     82.51 o 
   3   9   1    54255.94    58306.57   1665.76 o 
   4   9   1     9051.95     8757.21    187.11 o 
   5   9   1       73.69       76.48     40.13 o 
   6   9   1     2738.87     2547.17    210.95 o 
   7   9   1      513.01      380.29     63.44 o 
   8   9   1     9845.74     9711.63    348.42 o 
   9   9   1     1864.39     1794.58    167.21 o 
  10   9   1      149.10      174.60    109.24 o 
  11   9   1       15.83       27.40    106.63 o 
  12   9   1      994.61      979.50    213.26 o 
  13   9   1      537.84      714.35    200.03 o 
  14   9   1        0.63       86.41    132.53 o 
 -14  10   1      355.67      220.82    156.68 o 
 -13  10   1       44.74      147.94    138.35 o 
 -12  10   1     3376.29     2671.35    460.55 o 
 -11  10   1        9.28       63.43    107.78 o 
 -10  10   1        1.68       42.66     94.96 o 
  -9  10   1     1786.66     1805.74    143.39 o 
  -8  10   1     3703.16     3772.07    173.97 o 
  -7  10   1     6034.57     5485.12    168.36 o 
  -6  10   1      191.03      248.78     54.14 o 
  -5  10   1       53.74      234.76     51.90 o 
  -4  10   1     1518.36     1275.75     89.66 o 
  -3  10   1     7260.55     7877.06    270.48 o 
  -2  10   1      377.51      486.17     66.50 o 
  -1  10   1    26315.74    27752.50    365.31 o 
   0  10   1      782.43      870.63     83.04 o 
   1  10   1     6722.23     6177.02    253.46 o 
   2  10   1        1.11        2.61     30.57 o 
   3  10   1     7597.47     8466.84    195.03 o 
   4  10   1     2044.31     1951.65     98.98 o 
   5  10   1     4781.91     4752.87    162.92 o 
   6  10   1       79.16      105.58     43.24 o 
   7  10   1     2514.64     1826.07    516.74 o 
   8  10   1     1100.33     1278.05    151.83 o 
   9  10   1     3489.63     3378.92    209.21 o 
  10  10   1       19.73       -0.90     86.48 o 
  11  10   1     1863.71     1841.61    265.06 o 
  12  10   1     2631.29     2632.29    316.29 o 
  13  10   1      427.53      586.06    192.53 o 
  14  10   1       73.40      119.59    155.04 o 
 -14  11   1       12.18       59.90    141.65 o 
 -13  11   1       63.37      194.46    139.44 o 
 -12  11   1      955.49      913.10    215.21 o 
 -11  11   1       21.12        3.46    124.40 o 
 -10  11   1        7.64        0.00     96.46 o 
  -9  11   1     6890.89     6896.25    244.82 o 
  -8  11   1     1777.07     1874.36    142.07 o 
  -7  11   1     1326.54     1011.95    293.02 o 
  -6  11   1     1564.40     1419.92    104.82 o 
  -5  11   1      916.39     1341.43    222.97 o 
  -4  11   1     7383.62     7035.70    183.31 o 
  -3  11   1     1022.62      978.32     94.01 o 
  -2  11   1      128.08      110.87     43.51 o 
  -1  11   1      114.12       93.22     42.96 o 
   0  11   1     1755.41     1786.64    108.84 o 
   1  11   1    34916.18    33599.74    422.31 o 
   2  11   1     2552.19     2485.94    123.27 o 
   3  11   1      185.12      120.70     45.01 o 
   4  11   1      407.22      401.35     61.75 o 
   5  11   1     2964.75     2809.38    139.07 o 
   6  11   1      124.09      120.93     48.83 o 
   7  11   1    15818.51    17044.55    445.61 o 
   8  11   1     2273.40     1810.06    176.79 o 
   9  11   1     7589.74     6995.86    393.61 o 
  10  11   1       25.81      -26.89     90.04 o 
  11  11   1       47.52      151.11    127.05 o 
  12  11   1      818.52      890.07    259.39 o 
  13  11   1      279.79      336.15    168.44 o 
  14  11   1        9.17      -95.21    125.02 o 
 -14  12   1      235.21       -5.29    153.69 o 
 -13  12   1     1527.02     1836.45    293.68 o 
 -12  12   1      845.51      995.79    217.80 o 
 -11  12   1        5.28       61.05    111.55 o 
 -10  12   1       52.82       19.15    102.48 o 
  -9  12   1     6579.73     6765.98    302.17 o 
  -8  12   1       93.47       75.30     63.72 o 
  -7  12   1    19594.94    19466.27    420.19 o 
  -6  12   1     4553.61     4253.52    266.54 o 
  -5  12   1     3093.29     3074.84    138.10 o 
  -4  12   1       85.84       75.10     62.98 o 
  -3  12   1     8050.14     8228.27    287.06 o 
  -2  12   1     1350.22     1554.88    118.79 o 
  -1  12   1    83092.68    84439.33   1185.09 o 
   0  12   1      658.87      689.40     92.48 o 
   1  12   1     5542.46     5232.93    181.71 o 
   2  12   1     3167.15     3255.01    180.32 o 
   3  12   1     6014.50     6272.00    292.64 o 
   4  12   1     2949.40     3185.79    160.46 o 
   5  12   1     7625.94     7521.73    212.87 o 
   6  12   1     2482.35     2727.47    132.86 o 
   7  12   1     8104.19     7267.38    286.53 o 
   8  12   1     1514.51      624.87    543.97 o 
   9  12   1     5957.35     5714.63    321.31 o 
  10  12   1     1767.59     1842.04    260.13 o 
  11  12   1      670.67      717.30    194.65 o 
  12  12   1      226.45      329.81    159.79 o 
  13  12   1        0.33       84.48    132.84 o 
 -13  13   1       28.98        3.37    120.83 o 
 -12  13   1      177.63      208.15    150.74 o 
 -11  13   1     1749.51     1794.83    275.11 o 
 -10  13   1      384.59      468.67    198.51 o 
  -9  13   1     6811.56     6832.99    312.35 o 
  -8  13   1      614.78      529.57    168.04 o 
  -7  13   1     1254.34     1576.22    124.27 o 
  -6  13   1     4068.43     4056.93    165.36 o 
  -5  13   1     4422.58     4532.92    167.38 o 
  -4  13   1      133.36       97.93     74.33 o 
  -3  13   1    10133.99    10299.00    266.84 o 
  -2  13   1      476.69      397.53     80.08 o 
  -1  13   1     3663.16     4029.71    234.57 o 
   0  13   1    10696.02    10233.48    297.44 o 
   1  13   1    68504.63    71452.41    674.69 o 
   2  13   1    12330.95    11711.94    292.76 o 
   3  13   1     8715.61     8426.42    240.82 o 
   4  13   1      700.64      869.64    118.43 o 
   5  13   1        2.89       22.12     44.46 o 
   6  13   1        0.36        4.92     47.06 o 
   7  13   1    20050.24    19116.24    608.40 o 
   8  13   1      186.04      138.89     99.72 o 
   9  13   1     9913.24     9904.95    476.98 o 
  10  13   1        0.13      -30.17     92.69 o 
  11  13   1       26.83      122.87    132.84 o 
  12  13   1        0.00      -57.70    110.62 o 
  13  13   1      152.57       55.22    134.60 o 
 -13  14   1       49.13       14.82    129.57 o 
 -12  14   1       16.16      111.53    136.59 o 
 -11  14   1        0.40      -25.92    108.36 o 
 -10  14   1       50.87      161.46    127.27 o 
  -9  14   1     4818.64     5102.72    358.41 o 
  -8  14   1     3365.57     3182.25    236.17 o 
  -7  14   1    17362.76    17951.92    441.93 o 
  -6  14   1     1408.23     1337.53    118.84 o 
  -5  14   1     1054.95     1157.32    121.90 o 
  -4  14   1     1321.27     1384.23    146.52 o 
  -3  14   1     5472.00     4396.61    186.97 o 
  -2  14   1     1258.80     1230.68    122.32 o 
  -1  14   1    51152.78    50981.58   2363.15 o 
   0  14   1      513.64      568.91    104.87 o 
   1  14   1     7473.19     7219.07    364.15 o 
   2  14   1      380.62      424.39     83.34 o 
   3  14   1     3334.33     3279.09    163.88 o 
   4  14   1      162.71      268.98     75.10 o 
   5  14   1      133.49      186.85     65.92 o 
   6  14   1     1077.31     1114.71    110.44 o 
   7  14   1     5424.93     5287.01    263.97 o 
   8  14   1     1557.39     1650.16    195.20 o 
   9  14   1     2841.03     2218.87    777.15 o 
  10  14   1     1631.09     1508.30    252.15 o 
  11  14   1     1430.26     1571.08    265.06 o 
  12  14   1      874.83      850.52    214.95 o 
  13  14   1        4.68      114.63    140.87 o 
 -12  15   1      633.91      874.23    217.01 o 
 -11  15   1      738.68      781.00    202.75 o 
 -10  15   1      163.20      388.21    156.68 o 
  -9  15   1      509.67      631.48    171.30 o 
  -8  15   1       19.91       48.57     88.53 o 
  -7  15   1      405.33      489.97    103.44 o 
  -6  15   1     1486.58     1871.58    153.06 o 
  -5  15   1       24.92       70.97     57.87 o 
  -4  15   1       77.80       52.21     54.69 o 
  -3  15   1      861.40      918.36    114.14 o 
  -2  15   1     1243.09     1261.45    127.41 o 
  -1  15   1      582.36      688.89    104.43 o 
   0  15   1     4127.08     4041.70    215.47 o 
   1  15   1    23674.79    22291.68    578.41 o 
   2  15   1     7558.90     7699.00    248.43 o 
   3  15   1      702.16      799.48    106.18 o 
   4  15   1       81.38       38.11     58.56 o 
   5  15   1        1.16       56.09     55.17 o 
   6  15   1      212.69      227.02     95.51 o 
   7  15   1     6353.31     6257.30    252.13 o 
   8  15   1     2848.25     2842.00    313.01 o 
   9  15   1     3613.19     3293.60    255.67 o 
  10  15   1       28.88      -45.99    113.75 o 
  11  15   1        2.50      141.28    137.89 o 
  12  15   1      830.00      699.48    207.12 o 
 -12  16   1      707.58      766.86    216.24 o 
 -11  16   1        2.26       21.17    127.05 o 
 -10  16   1       56.39       -5.10    104.01 o 
  -9  16   1      501.92      730.52    147.58 o 
  -8  16   1     5185.40     4888.93    282.12 o 
  -7  16   1     2648.29     2589.73    282.15 o 
  -6  16   1       23.30       49.25     62.88 o 
  -5  16   1      835.30      913.00    118.96 o 
  -4  16   1       96.02       82.29     74.12 o 
  -3  16   1      930.80      995.93    120.23 o 
  -2  16   1       35.48       53.20     55.11 o 
  -1  16   1     5866.64     5426.18    218.53 o 
   0  16   1      142.62      119.62     64.35 o 
   1  16   1     1092.17     1308.67    157.40 o 
   2  16   1      787.46      869.06    111.21 o 
   3  16   1      644.45      629.64    100.02 o 
   4  16   1     1491.62     1730.38    149.16 o 
   5  16   1     3039.08     3071.89    177.23 o 
   6  16   1       75.00       72.92     79.35 o 
   7  16   1      885.82     1075.09    137.66 o 
   8  16   1      299.61      381.19    120.91 o 
   9  16   1      142.39      159.85    105.03 o 
  10  16   1      199.34      333.38    159.05 o 
  11  16   1        0.89       83.79    130.37 o 
  12  16   1      709.58     1205.69    314.98 o 
 -11  17   1      636.18      862.70    222.70 o 
 -10  17   1      438.96      426.59    165.03 o 
  -9  17   1      448.87      585.33    146.13 o 
  -8  17   1      524.89      312.86    153.52 o 
  -7  17   1       37.42      172.77    122.00 o 
  -6  17   1        3.24       92.45     70.38 o 
  -5  17   1     7910.43     7837.41    276.54 o 
  -4  17   1        0.63       44.11     72.84 o 
  -3  17   1     1454.81     1509.89    149.25 o 
  -2  17   1        0.03       39.75     59.14 o 
  -1  17   1      107.82      151.98     68.13 o 
   0  17   1       81.08       70.57     60.07 o 
   1  17   1        5.54      -39.52     48.18 o 
   2  17   1      131.81      122.27     67.98 o 
   3  17   1     6618.46     6428.64    246.89 o 
   4  17   1      242.53      245.81     81.56 o 
   5  17   1      475.18      560.38    123.17 o 
   6  17   1      571.31      640.10    129.27 o 
   7  17   1       34.86       17.58     96.63 o 
   8  17   1     1284.31     1525.99    204.16 o 
   9  17   1        1.14      -54.85     87.36 o 
  10  17   1      191.73      136.80    139.89 o 
  11  17   1       21.80      211.43    262.04 o 
 -11  18   1        6.82       57.37    138.35 o 
 -10  18   1       84.49      206.32    147.82 o 
  -9  18   1      189.27      225.41    159.79 o 
  -8  18   1      729.30      778.80    203.36 o 
  -7  18   1      827.54      927.84    205.88 o 
  -6  18   1      140.40       82.02     91.93 o 
  -5  18   1     1292.68     1063.30    139.15 o 
  -4  18   1      783.08      949.09    155.00 o 
  -3  18   1     5415.78     5314.18    238.06 o 
  -2  18   1     4166.11     3761.56    202.89 o 
  -1  18   1     3179.51     3164.94    192.73 o 
   0  18   1      550.89      477.89     98.59 o 
   1  18   1       12.03      -33.19     58.25 o 
   2  18   1      198.94      160.69     78.83 o 
   3  18   1     4184.72     3853.92    204.16 o 
   4  18   1     1092.97     1019.87    139.14 o 
   5  18   1     8874.64     8417.07    358.00 o 
   6  18   1      659.83      644.37    134.37 o 
   7  18   1      113.37      118.90    117.87 o 
   8  18   1       77.46       57.07    119.08 o 
   9  18   1     1183.42     1091.11    191.58 o 
  10  18   1       71.10      294.68    162.02 o 
  11  18   1     2271.78     2331.16    341.26 o 
 -10  19   1      782.69      873.46    354.68 o 
  -9  19   1      973.82     1473.52    272.03 o 
  -8  19   1      674.11      653.48    205.47 o 
  -7  19   1      456.74      297.12    162.80 o 
  -6  19   1      153.23      159.06    109.01 o 
  -5  19   1     6520.78     6452.27    273.37 o 
  -4  19   1       28.16      131.64    103.40 o 
  -3  19   1     4166.94     4148.11    222.39 o 
  -2  19   1      387.96      407.94    108.83 o 
  -1  19   1       15.90        6.12     71.09 o 
   0  19   1      350.93      403.87    104.12 o 
   1  19   1     3646.48     3703.35    207.59 o 
   2  19   1     1984.07     2025.09    179.85 o 
   3  19   1     8512.28     8492.15    305.46 o 
   4  19   1     1642.27     1601.73    205.69 o 
   5  19   1      273.19      341.68    120.39 o 
   6  19   1     1262.96     1350.47    193.27 o 
   7  19   1     1796.20     1836.29    280.74 o 
   8  19   1        8.66     -100.58    119.78 o 
   9  19   1      222.62      314.42    160.83 o 
  10  19   1      395.88      502.90    248.80 o 
  -9  20   1      104.47       56.68    151.29 o 
  -8  20   1      109.54       47.97    150.74 o 
  -7  20   1     1724.30     1797.43    289.65 o 
  -6  20   1      910.16      997.13    179.86 o 
  -5  20   1      314.73      203.86    118.66 o 
  -4  20   1     1468.13     1630.47    205.65 o 
  -3  20   1     3530.24     3376.60    218.50 o 
  -2  20   1     3498.61     3407.04    212.00 o 
  -1  20   1     2789.67     2851.27    213.18 o 
   0  20   1      332.68      274.44     94.98 o 
   1  20   1       67.69        6.06     72.14 o 
   2  20   1       12.30       30.11     74.49 o 
   3  20   1     2249.43     2118.99    189.67 o 
   4  20   1      405.44      531.45    142.82 o 
   5  20   1     4451.15     3935.32    444.67 o 
   6  20   1     1675.16     1679.79    217.96 o 
   7  20   1      821.63      667.20    203.36 o 
   8  20   1      128.07      102.79    146.12 o 
   9  20   1      118.44       78.26    154.50 o 
  -9  21   1       18.25       46.49    161.25 o 
  -8  21   1       32.09       63.12    144.69 o 
  -7  21   1      158.37      172.46    166.46 o 
  -6  21   1      552.58      590.85    159.69 o 
  -5  21   1     2063.12     2158.85    243.48 o 
  -4  21   1      584.96      691.49    162.31 o 
  -3  21   1     1108.03     1256.20    162.54 o 
  -2  21   1       75.20       72.18     79.54 o 
  -1  21   1       49.74       53.16     78.05 o 
   0  21   1       56.94       24.25     75.45 o 
   1  21   1      311.04      397.65    104.22 o 
   2  21   1      586.91      581.42    117.63 o 
   3  21   1     2577.73     2767.85    257.15 o 
   4  21   1      951.00      885.17    172.80 o 
   5  21   1        6.63       86.08    129.10 o 
   6  21   1     1007.09      942.08    185.17 o 
   7  21   1      895.87     1061.20    241.16 o 
   8  21   1      514.40      582.50    208.02 o 
   9  21   1       17.28        0.00    169.40 o 
  -8  22   1       98.65      253.50    180.82 o 
  -7  22   1      195.72      203.81    172.19 o 
  -6  22   1      132.80      173.33    125.08 o 
  -5  22   1        8.26       31.74    104.73 o 
  -4  22   1      448.60      420.95    135.40 o 
  -3  22   1      811.70      783.88    135.99 o 
  -2  22   1      336.36      397.85    110.93 o 
  -1  22   1       58.15       87.66     75.77 o 
   0  22   1       10.61       43.22     71.19 o 
   1  22   1       16.71       71.30     76.90 o 
   2  22   1      155.30      192.43    102.67 o 
   3  22   1      220.26      206.38    107.14 o 
   4  22   1        0.31       46.17     86.54 o 
   5  22   1       73.25      159.28    146.97 o 
   6  22   1      420.62      588.83    173.72 o 
   7  22   1       60.13      153.64    156.31 o 
   8  22   1       32.76      -20.23    156.02 o 
  -6  23   1       25.73      -47.16    142.34 o 
  -5  23   1        0.24       32.37    110.30 o 
  -4  23   1      320.36      282.71    126.85 o 
  -3  23   1       70.78      -10.91    122.85 o 
  -2  23   1      131.87      246.04     97.67 o 
  -1  23   1        3.46      131.89     83.82 o 
   0  23   1      257.56      375.31    110.79 o 
   1  23   1     1148.42      989.08    150.54 o 
   2  23   1      116.28      245.06    110.38 o 
   3  23   1       62.17      170.45    107.79 o 
   4  23   1       41.78      118.91    108.98 o 
   5  23   1       82.09      -48.53    100.77 o 
   6  23   1      249.58      142.03    133.68 o 
  -5  24   1      494.25      466.14    162.39 o 
  -4  24   1       20.93        3.97    115.24 o 
  -3  24   1      162.46      245.56    158.54 o 
  -2  24   1      198.38      233.09    104.88 o 
  -1  24   1     2373.43     2393.80    241.45 o 
   0  24   1      140.13      239.63    103.82 o 
   1  24   1       49.65      122.11    107.53 o 
   2  24   1      144.24      197.90    113.91 o 
   3  24   1       11.71       68.79    106.39 o 
   4  24   1       49.06       69.28    114.12 o 
   5  24   1      224.73      273.72    146.27 o 
  -3  25   1      103.24      -73.21    107.76 o 
  -2  25   1      251.40      140.85    115.91 o 
  -1  25   1       15.57      109.24    100.20 o 
   0  25   1      625.53      642.17    137.06 o 
   1  25   1     1575.05     1607.57    231.82 o 
   2  25   1     1039.75     1236.33    203.13 o 
   3  25   1      571.79      745.51    181.55 o 
 -14   0   2        0.02       36.87    108.36 o 
 -12   0   2       21.61      129.70    123.53 o 
 -10   0   2      500.35      338.80    174.69 o 
  -8   0   2    58541.20    57870.81   1175.20 o 
  -6   0   2      249.29      518.78    137.64 o 
  -4   0   2    87520.84    93804.49   1079.92 o 
  -2   0   2    30120.43    32372.43   1667.52 o 
   0   0   2       20.28      168.64     82.17 o 
   2   0   2      778.74     1034.85    167.84 o 
   4   0   2   101680.68   107960.87    685.16 o 
   6   0   2      931.73      949.83     85.08 o 
   8   0   2    61077.07    66192.02   1145.31 o 
  10   0   2      754.67      933.78    162.02 o 
  12   0   2      937.01     1098.40    198.39 o 
  14   0   2      193.02      232.92    222.34 o 
 -15   1   2       24.28       59.26    108.45 o 
 -14   1   2       12.75      -19.09     71.42 o 
 -13   1   2      323.70      496.70    115.29 o 
 -12   1   2    14515.86    14750.72    444.68 o 
 -11   1   2      458.12      630.91    126.23 o 
 -10   1   2      577.61      580.35    113.31 o 
  -9   1   2      144.49      133.77     81.68 o 
  -8   1   2     5393.99     5008.83    263.72 o 
  -7   1   2      552.71      611.35    114.12 o 
  -6   1   2      575.93      794.06     55.29 o 
  -5   1   2      406.18      323.16     39.58 o 
  -4   1   2    43745.16    46120.34    783.95 o 
  -3   1   2       61.89      177.71     28.58 o 
  -2   1   2    13896.19    13845.47    479.84 o 
  -1   1   2    10012.71    10264.64    256.73 o 
   0   1   2   522896.75   496520.94  27404.53 o 
   1   1   2    13638.35    14455.35    212.95 o 
   2   1   2     7912.05     5847.71   1112.39 o 
   3   1   2    15675.66    17505.29    229.32 o 
   4   1   2     4113.65     3935.85     86.28 o 
   5   1   2       25.92       50.69     26.69 o 
   6   1   2     5827.86     6169.53    124.66 o 
   7   1   2     1110.42     1045.73     65.02 o 
   8   1   2    46337.96    46916.52    437.42 o 
   9   1   2      551.53      528.33    101.67 o 
  10   1   2      324.49      510.19     91.06 o 
  11   1   2      636.84      541.52    105.38 o 
  12   1   2     8420.74     8577.28    353.42 o 
  13   1   2      317.69      279.05    130.37 o 
  14   1   2     1151.25     1316.08    253.94 o 
  15   1   2       34.57       10.78    151.29 o 
 -15   2   2     1510.84     1597.54    226.61 o 
 -14   2   2        7.08      -44.73     67.73 o 
 -13   2   2      258.95      334.44    117.05 o 
 -12   2   2       52.29      132.45    101.75 o 
 -11   2   2      172.23      163.00     89.51 o 
 -10   2   2      110.06      190.11     80.45 o 
  -9   2   2    13654.58    11866.72    474.97 o 
  -8   2   2    16954.23    16498.20    370.32 o 
  -7   2   2     1653.99     1535.84     79.88 o 
  -6   2   2      144.64      260.18     39.74 o 
  -5   2   2      143.35      148.52     31.34 o 
  -4   2   2    63414.48    66203.88   1285.18 o 
  -3   2   2     1533.92     1238.80    274.19 o 
  -2   2   2    22210.68    25157.22    569.75 o 
  -1   2   2     5840.38     5296.10    103.15 o 
   0   2   2    10907.43    11663.37    252.15 o 
   1   2   2       55.62       47.71     13.64 o 
   2   2   2    22147.82    18365.30   3271.03 o 
   3   2   2     2928.26     3314.29    119.96 o 
   4   2   2    78608.59    80720.41   1342.15 o 
   5   2   2     2141.54     1938.69     68.60 o 
   6   2   2     6101.86     5700.42    121.64 o 
   7   2   2     1045.45     1146.12     84.44 o 
   8   2   2    20540.17    20722.28    256.93 o 
   9   2   2     6978.12     6673.06    249.98 o 
  10   2   2      654.56      820.53    122.61 o 
  11   2   2     2355.55     2342.00    193.86 o 
  12   2   2      852.27      787.21    153.19 o 
  13   2   2       29.52       29.42    114.10 o 
  14   2   2      243.35      221.85    148.22 o 
  15   2   2     1823.07     1715.07    305.85 o 
 -15   3   2      191.51      169.52    127.20 o 
 -14   3   2       12.18      -53.57     93.36 o 
 -13   3   2     1167.57     1258.45    181.33 o 
 -12   3   2      489.91      613.22    134.41 o 
 -11   3   2     3202.95     3367.62    217.87 o 
 -10   3   2      188.60      141.12     75.23 o 
  -9   3   2       25.01       35.96     67.10 o 
  -8   3   2       74.56      182.73     75.09 o 
  -7   3   2     2146.03     1980.22     94.55 o 
  -6   3   2       23.16       36.52     28.12 o 
  -5   3   2     1317.25     1390.65     73.16 o 
  -4   3   2     4457.67     5002.24     93.73 o 
  -3   3   2        1.07       15.34     12.07 o 
  -2   3   2    22129.81    23870.57    215.47 o 
  -1   3   2      957.02      913.96     37.09 o 
   0   3   2    49314.54    53129.36   1148.41 o 
   1   3   2    21637.22    20562.64    419.07 o 
   2   3   2        0.65       47.31     12.00 o 
   3   3   2     2553.61     2468.90    649.99 o 
   4   3   2     1477.01     1865.01     65.92 o 
   5   3   2     5178.44     5155.69    112.45 o 
   6   3   2    14351.95    13308.71    221.31 o 
   7   3   2     7815.94     7747.55    154.00 o 
   8   3   2        6.01      117.01     49.26 o 
   9   3   2      376.95      458.79     96.49 o 
  10   3   2      408.00      522.53    106.33 o 
  11   3   2     5840.96     5388.01    327.81 o 
  12   3   2       45.95      122.58    119.08 o 
  13   3   2     1353.88     1309.63    188.49 o 
  14   3   2      700.82      633.65    192.10 o 
  15   3   2       62.83      106.56    173.79 o 
 -15   4   2     1264.61     1581.12    275.11 o 
 -14   4   2       64.80       50.29    113.17 o 
 -13   4   2      701.79     1087.92    200.28 o 
 -12   4   2      138.24       91.18     95.27 o 
 -11   4   2       69.37      132.49     84.86 o 
 -10   4   2        5.27       90.13     64.98 o 
  -9   4   2     9394.53     8536.79    291.23 o 
  -8   4   2    13301.97    11897.40    242.02 o 
  -7   4   2     4274.60     4056.38    155.87 o 
  -6   4   2      123.78      129.00     25.86 o 
  -5   4   2     3102.87     2834.04    110.45 o 
  -4   4   2     2345.94     2228.30     72.16 o 
  -3   4   2     6154.59     4241.27    882.16 o 
  -2   4   2    12154.52    12408.11    149.32 o 
  -1   4   2    38962.18    40007.67    859.73 o 
   0   4   2    19521.04    19933.65    398.85 o 
   1   4   2     4077.39     3084.01    107.68 o 
   2   4   2     1022.45     1119.13     46.81 o 
   3   4   2     6327.54     7109.66    205.38 o 
   4   4   2    30127.74    29939.77   3091.12 o 
   5   4   2     5536.61     5547.23    199.59 o 
   6   4   2       71.56        9.33     30.15 o 
   7   4   2     2107.72     2083.08     86.94 o 
   8   4   2     2804.55     2910.86    147.47 o 
   9   4   2     4187.64     3470.95    186.70 o 
  10   4   2      591.24      735.00    114.26 o 
  11   4   2     1108.79     1467.36    219.99 o 
  12   4   2       99.36      202.31    158.81 o 
  13   4   2      196.40      211.29    128.13 o 
  14   4   2      406.96      459.99    175.81 o 
  15   4   2     1599.38     1585.46    297.57 o 
 -15   5   2       85.41      126.45    224.98 o 
 -14   5   2       29.45      141.86    128.13 o 
 -13   5   2      940.71     1247.31    237.67 o 
 -12   5   2     6492.28     6141.59    298.64 o 
 -11   5   2      348.91      439.96    115.24 o 
 -10   5   2      206.57      192.46     82.20 o 
  -9   5   2       80.67       57.20     69.23 o 
  -8   5   2     6564.23     6828.93    197.20 o 
  -7   5   2     1281.64     1243.96     68.84 o 
  -6   5   2      715.99      831.60    128.25 o 
  -5   5   2     1817.25     1537.98     71.63 o 
  -4   5   2    40981.59    37942.52   1386.73 o 
  -3   5   2      608.68      278.92    191.27 o 
  -2   5   2       22.24       57.25     20.61 o 
  -1   5   2     1541.50     1684.13     70.77 o 
   0   5   2   320679.13   355863.19   7947.21 o 
   1   5   2      385.22      582.42     45.18 o 
   2   5   2      326.86      188.42     27.89 o 
   3   5   2      563.46      958.51    101.14 o 
   4   5   2    24474.52    27509.04    675.45 o 
   5   5   2     8702.68     9388.45    163.95 o 
   6   5   2        3.55      186.69     36.95 o 
   7   5   2     1818.15     1893.21     87.53 o 
   8   5   2     9398.57     8668.51    220.26 o 
   9   5   2       43.85      151.73     70.45 o 
  10   5   2      725.54      823.17    162.54 o 
  11   5   2     1941.93     1798.98    235.73 o 
  12   5   2     9301.59     9432.60    461.73 o 
  13   5   2     1404.11     1522.45    325.56 o 
  14   5   2      159.82       65.92    119.61 o 
  15   5   2       30.98       88.36    293.80 o 
 -15   6   2        1.51      -41.32    125.36 o 
 -14   6   2       23.49      164.10    131.01 o 
 -13   6   2      137.28      170.92    135.67 o 
 -12   6   2      144.69      245.80    110.96 o 
 -11   6   2      123.44       79.64     78.99 o 
 -10   6   2      703.73      753.84    125.62 o 
  -9   6   2      661.76      584.63    113.69 o 
  -8   6   2    54363.07    55845.70    760.34 o 
  -7   6   2        7.76       -0.19     31.77 o 
  -6   6   2     1349.50     1602.53     80.24 o 
  -5   6   2       82.55       86.60     48.51 o 
  -4   6   2   131675.31   128206.35   4440.64 o 
  -3   6   2    17609.86    14220.79   3552.04 o 
  -2   6   2     1605.03     2262.01    321.38 o 
  -1   6   2     4182.26     3624.45    140.09 o 
   0   6   2     9751.59     9607.11    263.12 o 
   1   6   2     2303.35     2235.46     82.35 o 
   2   6   2        3.84       63.14     23.34 o 
   3   6   2       17.43       29.27     23.58 o 
   4   6   2   202105.78   213328.05   4735.44 o 
   5   6   2     1673.49     1063.34    267.54 o 
   6   6   2      563.55      374.34     79.28 o 
   7   6   2      390.70      391.58     56.00 o 
   8   6   2    20685.33    19206.26    330.77 o 
   9   6   2        6.17       43.48     45.36 o 
  10   6   2     4682.20     4682.40    299.18 o 
  11   6   2       49.23       91.97    164.10 o 
  12   6   2     1316.26     1609.00    250.04 o 
  13   6   2      197.71      220.52    134.99 o 
  14   6   2      158.12       86.62    129.10 o 
  15   6   2        2.41      -26.47    179.99 o 
 -15   7   2       19.58       32.60    137.00 o 
 -14   7   2       59.25      160.88    128.13 o 
 -13   7   2       76.80      102.68    117.87 o 
 -12   7   2    10983.98    10638.50    499.71 o 
 -11   7   2      827.11      916.66    147.51 o 
 -10   7   2      496.23      630.82    116.80 o 
  -9   7   2      232.43      383.58     95.54 o 
  -8   7   2     5559.02     5666.14    210.89 o 
  -7   7   2     1186.46     1128.77     81.60 o 
  -6   7   2     4118.88     4474.27    128.09 o 
  -5   7   2      170.19      253.53     48.96 o 
  -4   7   2    90287.21    91746.58   3226.64 o 
  -3   7   2       88.94       91.18     32.99 o 
  -2   7   2      755.92     1188.50     87.58 o 
  -1   7   2      367.67      478.67     61.13 o 
   0   7   2    85509.58    85251.61   1798.91 o 
   1   7   2       24.48       67.43     34.02 o 
   2   7   2      103.65       69.60     31.31 o 
   3   7   2     4115.53     3695.80    109.66 o 
   4   7   2     7848.92     9243.16    284.24 o 
   5   7   2     7747.58     6883.53    302.63 o 
   6   7   2     4311.33     5139.61    385.85 o 
   7   7   2     8620.25     8177.73    249.23 o 
   8   7   2    23677.57    22749.29    368.58 o 
   9   7   2        1.18        8.27     51.38 o 
  10   7   2        0.64       30.68     82.10 o 
  11   7   2      206.02      342.42    136.59 o 
  12   7   2    11176.15    11165.85    517.94 o 
  13   7   2       31.83      -17.23    109.24 o 
  14   7   2       17.76      156.16    138.50 o 
  15   7   2       34.37      -10.14    177.34 o 
 -15   8   2      699.80     1019.44    239.22 o 
 -14   8   2       25.49      135.03    132.53 o 
 -13   8   2      441.87      430.66    193.22 o 
 -12   8   2        0.12      113.70    132.53 o 
 -11   8   2      233.54      354.80    108.24 o 
 -10   8   2      973.43     1072.99    159.32 o 
  -9   8   2        1.12      109.79     68.26 o 
  -8   8   2    17801.20    18504.05    347.34 o 
  -7   8   2      268.18      309.15     56.49 o 
  -6   8   2      385.69      439.34     58.37 o 
  -5   8   2     3380.21     2403.95    656.24 o 
  -4   8   2    77262.43    81414.41    812.34 o 
  -3   8   2    11190.18    11574.50    222.88 o 
  -2   8   2     3153.80     2956.12    114.27 o 
  -1   8   2     7729.14     6454.33    160.66 o 
   0   8   2      118.65       82.24     31.26 o 
   1   8   2        5.54       11.24     24.84 o 
   2   8   2     1745.89     2105.23    269.24 o 
   3   8   2     3601.31     3152.98    138.49 o 
   4   8   2   126445.75   143214.34   2864.06 o 
   5   8   2     1458.84     1338.74     83.83 o 
   6   8   2      164.02       78.70     33.92 o 
   7   8   2      554.19      695.29     76.03 o 
   8   8   2     5244.63     5819.81    198.12 o 
   9   8   2      300.96      310.62     84.77 o 
  10   8   2     5799.71     5389.05    334.25 o 
  11   8   2     1466.77     1463.90    231.99 o 
  12   8   2     1140.70      923.96    207.72 o 
  13   8   2       48.49      135.78    138.35 o 
  14   8   2        3.85       63.45    122.04 o 
 -14   9   2        8.93      107.64    139.44 o 
 -13   9   2     1677.96     1710.93    278.70 o 
 -12   9   2      887.45     1056.90    217.11 o 
 -11   9   2     2264.25     2127.13    269.51 o 
 -10   9   2      621.73      599.82    121.94 o 
  -9   9   2        7.34       -0.86     59.75 o 
  -8   9   2     1028.22      920.40    107.24 o 
  -7   9   2     1259.88     1409.49     98.33 o 
  -6   9   2      132.33      191.97     47.25 o 
  -5   9   2     9249.87     8704.60    191.89 o 
  -4   9   2     7653.80     7438.07    174.09 o 
  -3   9   2      373.73      429.85     57.67 o 
  -2   9   2      276.87      309.99    110.79 o 
  -1   9   2     3478.87     3617.63    148.82 o 
   0   9   2     4905.74     5039.07    151.23 o 
   1   9   2      261.05      328.52     52.08 o 
   2   9   2        1.50       61.91     43.55 o 
   3   9   2      993.20     1188.94     78.43 o 
   4   9   2     2104.98     2169.58     98.84 o 
   5   9   2        4.79       17.38     32.11 o 
   6   9   2      181.99      292.85     54.65 o 
   7   9   2     7754.33     6535.84    688.22 o 
   8   9   2      171.99      337.48     89.53 o 
   9   9   2      161.26      282.56     86.04 o 
  10   9   2      339.70      377.27    130.96 o 
  11   9   2      565.75      700.39    180.57 o 
  12   9   2     1337.75     1497.08    254.21 o 
  13   9   2     1845.06     2091.63    341.44 o 
  14   9   2        2.00      -23.94    129.70 o 
 -14  10   2      352.25      256.27    151.29 o 
 -13  10   2     1076.85     1536.34    273.25 o 
 -12  10   2       18.00       14.15    102.89 o 
 -11  10   2      120.95       45.00    101.07 o 
 -10  10   2      498.59      566.87    120.57 o 
  -9  10   2      492.07      599.82     99.77 o 
  -8  10   2     1150.58     1249.52    122.37 o 
  -7  10   2      715.16      811.58     85.92 o 
  -6  10   2      130.33      146.43     52.06 o 
  -5  10   2      554.46      648.61     73.16 o 
  -4  10   2      604.36     1174.38    434.89 o 
  -3  10   2     5793.78     6041.77    180.73 o 
  -2  10   2     3446.71     3661.88    140.66 o 
  -1  10   2        4.98       37.21     34.98 o 
   0  10   2     1738.27     1590.59     97.04 o 
   1  10   2       58.43       73.84     38.31 o 
   2  10   2     1040.78     1001.29     86.18 o 
   3  10   2      103.01       51.23     33.42 o 
   4  10   2      228.10      815.19    372.67 o 
   5  10   2     2254.17     2326.71    107.35 o 
   6  10   2      205.92      265.64     54.49 o 
   7  10   2     2069.12     1562.86    215.33 o 
   8  10   2     4199.35     4013.28    223.50 o 
   9  10   2     1957.17     1800.85    176.09 o 
  10  10   2     2413.14     2448.45    278.70 o 
  11  10   2     1143.46     1736.64    258.28 o 
  12  10   2       46.81      -64.21    119.11 o 
  13  10   2       13.86      -11.65    222.34 o 
  14  10   2      157.77     -102.37    240.86 o 
 -14  11   2       13.06      -44.47    125.33 o 
 -13  11   2      649.01     1137.10    241.93 o 
 -12  11   2     2666.30     2108.82    349.38 o 
 -11  11   2     1235.92     1229.94    226.44 o 
 -10  11   2      424.57      464.83    155.04 o 
  -9  11   2       72.61      117.04     65.14 o 
  -8  11   2      588.03      554.03     92.47 o 
  -7  11   2      293.68      276.77    112.84 o 
  -6  11   2       94.20      263.72     67.44 o 
  -5  11   2     9730.23     9822.89    223.23 o 
  -4  11   2    14839.60    15031.31    334.84 o 
  -3  11   2     1197.30     1462.64    124.81 o 
  -2  11   2       64.07      103.50     42.56 o 
  -1  11   2       23.36       39.87     39.27 o 
   0  11   2    18564.96    17688.10    309.26 o 
   1  11   2     2373.53     2347.51    120.62 o 
   2  11   2      351.94      472.17     67.67 o 
   3  11   2      253.96      252.40     55.09 o 
   4  11   2     2133.80     2158.30    111.11 o 
   5  11   2     1162.06     1266.19     96.22 o 
   6  11   2      858.59      810.65     84.34 o 
   7  11   2     1809.75     1846.48    140.69 o 
   8  11   2     4690.35     2610.42   1679.31 o 
   9  11   2       76.51       49.65     78.99 o 
  10  11   2      560.17      629.44    173.79 o 
  11  11   2      690.91      944.41    213.36 o 
  12  11   2     1748.69     1957.05    291.97 o 
  13  11   2      618.32      609.68    197.44 o 
  14  11   2       71.35      -19.56    259.39 o 
 -14  12   2        3.82        2.92    251.45 o 
 -13  12   2      556.68      513.32    175.45 o 
 -12  12   2       14.97      219.04    143.79 o 
 -11  12   2      125.93       17.44    111.93 o 
 -10  12   2        0.04      -26.36     94.08 o 
  -9  12   2      968.91      950.03    121.81 o 
  -8  12   2    16878.21    15878.31    709.07 o 
  -7  12   2      332.38      285.38     68.97 o 
  -6  12   2      766.56      773.96     90.29 o 
  -5  12   2        0.51       33.61     50.37 o 
  -4  12   2    41737.05    42402.58    912.31 o 
  -3  12   2      911.80      929.89    102.39 o 
  -2  12   2     1539.62     1885.49    126.25 o 
  -1  12   2     6392.03     6540.26    203.63 o 
   0  12   2     4037.65     4019.34    161.98 o 
   1  12   2     3184.11     2791.20    161.22 o 
   2  12   2     1695.17     2001.58    160.62 o 
   3  12   2     3375.85     3125.20    144.25 o 
   4  12   2    63733.93    65972.67   1411.05 o 
   5  12   2      233.66      235.36     62.45 o 
   6  12   2      574.81      616.39     80.91 o 
   7  12   2     1344.89     1287.58    130.38 o 
   8  12   2    11795.26    11112.56    773.35 o 
   9  12   2     4203.39     3610.81    232.67 o 
  10  12   2      370.73      349.09    134.60 o 
  11  12   2      190.99      226.69    135.67 o 
  12  12   2      417.81      402.88    176.36 o 
  13  12   2        1.04      -10.00    134.13 o 
 -13  13   2        1.30       -4.20    127.10 o 
 -12  13   2     7349.92     7489.00    464.11 o 
 -11  13   2      188.26      204.48    140.33 o 
 -10  13   2      115.45       96.14    115.86 o 
  -9  13   2      251.78      360.62    111.64 o 
  -8  13   2     3161.33     1942.85    823.66 o 
  -7  13   2     2403.02     2527.22    144.42 o 
  -6  13   2      171.59      177.56     61.90 o 
  -5  13   2     1518.75     1469.42    123.73 o 
  -4  13   2    17716.58    17224.78    820.13 o 
  -3  13   2     1945.79     2108.15    142.06 o 
  -2  13   2      262.34      332.21     72.65 o 
  -1  13   2       12.68      -42.67     47.80 o 
   0  13   2    98204.41    96754.78   1541.15 o 
   1  13   2     9965.32     9788.20    384.33 o 
   2  13   2     1785.92     2043.50    135.64 o 
   3  13   2     1681.36     1975.13    168.86 o 
   4  13   2     2891.00     2843.04    153.33 o 
   5  13   2        2.24       13.19     43.59 o 
   6  13   2     2706.56     2555.45    181.28 o 
   7  13   2      793.03      682.16    107.49 o 
   8  13   2     8314.35     7956.00    329.83 o 
   9  13   2      272.97      200.99    202.17 o 
  10  13   2       29.86      -28.83    104.61 o 
  11  13   2      555.59      578.95    188.34 o 
  12  13   2     3869.26     3738.92    362.57 o 
  13  13   2        7.07      -38.82    145.58 o 
 -13  14   2        3.43       74.76    135.67 o 
 -12  14   2       48.74      167.63    140.33 o 
 -11  14   2      766.06     1220.56    244.93 o 
 -10  14   2       30.86      156.83    119.08 o 
  -9  14   2      363.19      287.43    103.40 o 
  -8  14   2     9923.31     9967.06    309.06 o 
  -7  14   2      749.17      760.28    115.95 o 
  -6  14   2       68.72      119.89     60.00 o 
  -5  14   2      910.31      751.70    105.00 o 
  -4  14   2    14403.81    14625.11    615.09 o 
  -3  14   2     1267.23     1195.20    124.85 o 
  -2  14   2      393.25      252.28     92.45 o 
  -1  14   2     2300.21     1992.96    146.85 o 
   0  14   2     1712.72     1650.65    136.13 o 
   1  14   2     6056.90     6027.69    245.50 o 
   2  14   2      475.22      665.51     95.38 o 
   3  14   2     3564.82     3439.60    169.67 o 
   4  14   2    13429.66    13661.54    434.76 o 
   5  14   2      354.60      295.89     74.56 o 
   6  14   2      285.11      321.00    100.27 o 
   7  14   2      665.15      752.72    118.28 o 
   8  14   2     7417.33     6792.40    435.33 o 
   9  14   2      920.49      916.16    159.53 o 
  10  14   2      171.67      200.30    137.89 o 
  11  14   2     1381.70     1266.96    256.74 o 
  12  14   2      592.93      704.90    199.61 o 
  13  14   2       57.40      134.46    147.50 o 
 -12  15   2     1008.01      959.64    233.39 o 
 -11  15   2      647.99      526.64    170.44 o 
 -10  15   2      451.02      410.11    158.26 o 
  -9  15   2       34.77       36.55     72.13 o 
  -8  15   2     1208.28     1360.82    181.14 o 
  -7  15   2     2147.02     2374.95    178.43 o 
  -6  15   2      842.29     1177.05    131.54 o 
  -5  15   2      159.25      282.85     78.49 o 
  -4  15   2      530.63      634.97     99.80 o 
  -3  15   2       11.01       -4.83     50.73 o 
  -2  15   2        8.59      -24.36     50.22 o 
  -1  15   2        0.33       28.36     58.44 o 
   0  15   2    25257.77    22900.54    756.44 o 
   1  15   2     4194.53     4232.59    190.08 o 
   2  15   2       21.46      109.28     64.07 o 
   3  15   2      803.51      917.81    111.44 o 
   4  15   2        1.01       51.91     54.81 o 
   5  15   2      457.16      507.92    109.08 o 
   6  15   2     1939.88     1994.90    188.01 o 
   7  15   2     1784.70     2074.70    172.43 o 
   8  15   2     3973.13     4317.86    267.38 o 
   9  15   2      181.02      126.02     95.33 o 
  10  15   2       30.41       89.67    121.61 o 
  11  15   2     1870.61     1704.68    291.90 o 
  12  15   2      128.29      166.34    140.87 o 
 -12  16   2      156.52      301.98    162.02 o 
 -11  16   2       52.11       87.07    124.35 o 
 -10  16   2      180.33       20.12    111.17 o 
  -9  16   2     1678.88     1606.95    200.12 o 
  -8  16   2      269.09      421.92    123.28 o 
  -7  16   2      297.02      394.40    111.57 o 
  -6  16   2      339.31      485.17     98.02 o 
  -5  16   2       15.96       76.57     60.93 o 
  -4  16   2      534.19      639.08    101.43 o 
  -3  16   2        0.07       62.86     58.69 o 
  -2  16   2      115.04      143.52     65.40 o 
  -1  16   2      240.16      305.86     79.85 o 
   0  16   2       18.69       83.16     72.27 o 
   1  16   2      633.65      721.56    101.68 o 
   2  16   2       32.58      133.98     60.69 o 
   3  16   2     1805.70     2006.72    155.52 o 
   4  16   2      470.54      557.84     97.02 o 
   5  16   2      145.34      142.12     87.58 o 
   6  16   2        2.07        7.20     91.58 o 
   7  16   2       62.61       42.31     67.99 o 
   8  16   2       29.94      -14.94    110.83 o 
   9  16   2      277.05      282.41    115.82 o 
  10  16   2      396.42      312.95    159.05 o 
  11  16   2      884.38      992.64    365.27 o 
  12  16   2       22.15       39.13    120.23 o 
 -11  17   2       85.49      111.17    127.05 o 
 -10  17   2      446.51      488.24    168.81 o 
  -9  17   2      620.60      706.60    160.72 o 
  -8  17   2        2.86       37.97    118.21 o 
  -7  17   2      146.26      203.85    195.87 o 
  -6  17   2     1419.45     1390.20    146.74 o 
  -5  17   2      554.61      625.10    109.12 o 
  -4  17   2     2937.96     3175.30    187.57 o 
  -3  17   2       75.56       83.21     63.81 o 
  -2  17   2      647.61      780.67    114.30 o 
  -1  17   2      701.83      755.03    113.81 o 
   0  17   2     2802.79     2835.96    186.44 o 
   1  17   2       23.90      -46.10     46.10 o 
   2  17   2      194.05      120.30     68.25 o 
   3  17   2      688.55      673.03    110.58 o 
   4  17   2      904.36      914.93    154.71 o 
   5  17   2     1681.98     1284.01    174.30 o 
   6  17   2     1410.03     1151.15    209.10 o 
   7  17   2        3.77      -60.16     71.31 o 
   8  17   2      436.56      375.53    127.34 o 
   9  17   2       46.84       88.08    102.63 o 
  10  17   2      198.50       22.82    222.34 o 
  11  17   2     1172.88     1427.30    273.18 o 
 -11  18   2       14.98       31.17    130.90 o 
 -10  18   2        2.52      120.38    143.20 o 
  -9  18   2     2212.41     2121.97    304.49 o 
  -8  18   2     4644.06     5041.54    382.57 o 
  -7  18   2      121.66      101.53    124.35 o 
  -6  18   2       65.81       37.65     72.11 o 
  -5  18   2      265.01      294.65     92.76 o 
  -4  18   2     5824.81     5885.73    251.19 o 
  -3  18   2     1580.65     1570.12    161.88 o 
  -2  18   2        5.59       26.96     69.47 o 
  -1  18   2     4134.22     4236.27    215.23 o 
   0  18   2      891.58      852.22    122.24 o 
   1  18   2      297.51      363.30     95.14 o 
   2  18   2        1.56      -17.31     64.82 o 
   3  18   2       11.59       18.80     70.49 o 
   4  18   2    10950.26     9556.54    377.96 o 
   5  18   2      240.91      281.63    113.99 o 
   6  18   2       73.75      179.58    121.61 o 
   7  18   2       19.09      140.28    123.53 o 
   8  18   2     2519.99     2764.08    325.08 o 
   9  18   2      526.39      513.41    153.70 o 
  10  18   2       25.94       96.80    129.57 o 
  11  18   2        5.67      179.48    154.50 o 
 -10  19   2       15.30       15.88    206.45 o 
  -9  19   2      337.93      222.85    172.07 o 
  -8  19   2      839.29      909.77    219.99 o 
  -7  19   2      822.61      956.95    224.22 o 
  -6  19   2        1.27       28.36     91.59 o 
  -5  19   2      512.33      445.36    114.02 o 
  -4  19   2     4649.77     4524.57    233.71 o 
  -3  19   2      515.36      568.28    115.50 o 
  -2  19   2      188.98      252.57     93.73 o 
  -1  19   2      610.45      627.49    117.43 o 
   0  19   2    12864.74    13494.95    377.23 o 
   1  19   2      546.38      450.47    109.46 o 
   2  19   2      354.54      377.77    102.97 o 
   3  19   2     1545.79     1529.85    199.57 o 
   4  19   2     1134.70     1189.76    180.48 o 
   5  19   2     2347.19     2108.37    229.20 o 
   6  19   2        0.21       17.20     90.64 o 
   7  19   2     1055.13     1028.39    275.27 o 
   8  19   2     2643.29     3015.98    347.88 o 
   9  19   2        2.71       30.69    128.13 o 
  10  19   2       54.64       74.11    174.69 o 
  -9  20   2      282.75      307.48    172.86 o 
  -8  20   2     3792.34     3969.86    392.82 o 
  -7  20   2        2.52     -101.21    109.24 o 
  -6  20   2       49.85      -25.40     95.40 o 
  -5  20   2      354.45      305.84    103.89 o 
  -4  20   2     6274.59     6410.59    282.33 o 
  -3  20   2     3934.68     3898.15    266.25 o 
  -2  20   2       53.07       -4.28     74.47 o 
  -1  20   2     2419.32     2477.94    202.34 o 
   0  20   2      448.68      593.19    120.63 o 
   1  20   2      479.68      306.46    102.80 o 
   2  20   2       45.75      -25.38     73.53 o 
   3  20   2      637.86      562.44    139.53 o 
   4  20   2     7819.67     7666.41    459.43 o 
   5  20   2       49.49       46.95     95.47 o 
   6  20   2      193.04      212.71    119.87 o 
   7  20   2       85.06      315.55    161.25 o 
   8  20   2     1523.19     1835.43    309.68 o 
   9  20   2       33.60      -45.72    122.00 o 
  -9  21   2       87.03      210.70    169.55 o 
  -8  21   2      524.22      621.54    208.72 o 
  -7  21   2      517.01      461.89    199.61 o 
  -6  21   2       78.03       94.10    109.83 o 
  -5  21   2      121.89      250.09    118.62 o 
  -4  21   2      727.88      621.76    131.22 o 
  -3  21   2        0.36       20.06     98.23 o 
  -2  21   2       52.68      102.82     78.27 o 
  -1  21   2      141.84      232.38     94.32 o 
   0  21   2     2314.97     2691.80    211.58 o 
   1  21   2        1.00        8.60     69.43 o 
   2  21   2       42.25      117.71     96.55 o 
   3  21   2      699.18      750.37    156.30 o 
   4  21   2       80.56      -19.67     90.64 o 
   5  21   2      765.13     1043.04    177.79 o 
   6  21   2      135.19       49.82    101.47 o 
   7  21   2     1560.00     1625.81    287.94 o 
   8  21   2      871.82      839.93    238.82 o 
  -8  22   2       25.39       14.03    144.74 o 
  -7  22   2        0.28       27.45    151.57 o 
  -6  22   2        8.39       83.05    137.89 o 
  -5  22   2      208.58      172.88    118.22 o 
  -4  22   2      320.09      257.34    105.18 o 
  -3  22   2      885.56      807.28    144.00 o 
  -2  22   2      289.04      312.28     99.33 o 
  -1  22   2       68.91      197.43     85.88 o 
   0  22   2       53.44       44.75     76.54 o 
   1  22   2       26.12        7.67     71.04 o 
   2  22   2      209.91      301.99    112.83 o 
   3  22   2      114.13       95.38    102.52 o 
   4  22   2      236.95      273.05    115.81 o 
   5  22   2        5.12       40.08     92.08 o 
   6  22   2       37.95      139.62    119.88 o 
   7  22   2       30.81      -77.30    135.67 o 
  -6  23   2      177.76      171.16    172.59 o 
  -5  23   2      315.25      128.10    112.64 o 
  -4  23   2      100.40      208.45    116.80 o 
  -3  23   2        0.03      -28.21     79.46 o 
  -2  23   2        2.42      -55.20     70.73 o 
  -1  23   2       23.17       43.26     74.58 o 
   0  23   2     1187.27     1148.43    158.79 o 
   1  23   2      350.01      372.68    123.28 o 
   2  23   2        0.60      116.26     98.37 o 
   3  23   2       14.15      138.45    102.47 o 
   4  23   2       89.75      146.23    107.56 o 
   5  23   2        0.11       98.61    129.57 o 
   6  23   2      143.49      227.03    130.10 o 
  -5  24   2        7.52      128.32    133.61 o 
  -4  24   2      401.10      420.06    153.45 o 
  -3  24   2       16.77       19.26    107.87 o 
  -2  24   2      216.63       87.66    109.26 o 
  -1  24   2      425.11      453.82    124.28 o 
   0  24   2       84.33      123.61    108.46 o 
   1  24   2      582.50      668.18    162.27 o 
   2  24   2      139.07      182.62    118.49 o 
   3  24   2      108.43      186.47    114.85 o 
   4  24   2      712.73      625.06    163.89 o 
   5  24   2       13.19      103.80    143.60 o 
  -3  25   2       48.39      -18.85    113.74 o 
  -2  25   2       21.01       63.63     99.99 o 
  -1  25   2        0.06       -3.50     91.95 o 
   0  25   2     2860.95     2997.29    298.53 o 
   1  25   2      570.37      640.47    161.18 o 
   2  25   2      121.20      142.71    119.87 o 
   3  25   2      264.48      314.53    132.28 o 
 -15   0   3      721.62      778.78    204.96 o 
 -13   0   3       38.66       60.05    119.61 o 
 -11   0   3    30504.63    29888.27   1026.98 o 
  -9   0   3    11951.43    11794.38    592.90 o 
  -7   0   3      138.00      111.17    100.58 o 
  -5   0   3    69346.15    62296.35   1000.51 o 
  -3   0   3   444137.47   455975.31  30258.83 o 
  -1   0   3      870.81      801.35     60.88 o 
   1   0   3    31890.85    32559.67    494.90 o 
   3   0   3   356155.38   382910.19   7813.45 o 
   5   0   3       88.57       23.44     26.06 o 
   7   0   3    12404.76    12468.32    348.98 o 
   9   0   3    15828.43    15558.59    457.67 o 
  11   0   3     1153.61     1480.71    212.40 o 
  13   0   3     2224.87     1810.45    381.15 o 
  15   0   3     3605.80     3387.97    555.84 o 
 -15   1   3      483.05      506.50    127.83 o 
 -14   1   3       95.67       85.38     80.67 o 
 -13   1   3     8980.66     8357.29    317.14 o 
 -12   1   3     1050.57      927.74    164.82 o 
 -11   1   3     2331.39     2494.99    212.82 o 
 -10   1   3        2.74       11.08     56.84 o 
  -9   1   3     2553.12     3013.56    539.96 o 
  -8   1   3     1275.35     1174.65    160.83 o 
  -7   1   3     1590.34     1541.62    172.05 o 
  -6   1   3      193.81      211.53     33.21 o 
  -5   1   3    22172.55    21749.65    466.14 o 
  -4   1   3     2259.87     2558.34    108.90 o 
  -3   1   3    90489.50    99665.58   3901.40 o 
  -2   1   3      685.62      674.59     37.22 o 
  -1   1   3    38466.88    43189.27    940.74 o 
   0   1   3     1003.98     1023.61     92.66 o 
   1   1   3     9158.37     9558.07    400.91 o 
   2   1   3      255.73      214.23     32.01 o 
   3   1   3    89511.79    98085.45    905.15 o 
   4   1   3    13568.53    11732.10    151.26 o 
   5   1   3    43219.16    42244.42    312.52 o 
   6   1   3     2952.35     2864.26     95.78 o 
   7   1   3     4609.39     4372.10    119.16 o 
   8   1   3      135.49      122.21     39.58 o 
   9   1   3      774.84      865.63    104.00 o 
  10   1   3       85.40       38.34     53.31 o 
  11   1   3    14783.95    15217.19    395.03 o 
  12   1   3     1807.36     1583.69    258.28 o 
  13   1   3      694.72      879.99    193.68 o 
  14   1   3       10.88      -24.96    104.01 o 
  15   1   3       61.72       35.58    146.97 o 
 -15   2   3      110.99       94.30    111.88 o 
 -14   2   3      151.75      131.48     80.36 o 
 -13   2   3      256.28      264.80    114.48 o 
 -12   2   3     2114.73     1957.97    208.62 o 
 -11   2   3    14026.80    12979.28    402.17 o 
 -10   2   3      550.31      570.06    112.48 o 
  -9   2   3      416.28      473.94     99.66 o 
  -8   2   3     1787.03     1864.54    145.91 o 
  -7   2   3       25.25       75.24     29.02 o 
  -6   2   3      250.45      306.05     43.08 o 
  -5   2   3    49085.02    50474.16    899.32 o 
  -4   2   3     1236.78      879.79    199.26 o 
  -3   2   3   106022.98   119586.81   3227.77 o 
  -2   2   3     5719.78     6292.60    104.65 o 
  -1   2   3    20667.29    20943.75    194.84 o 
   0   2   3     5470.79     6103.52    464.56 o 
   1   2   3     8229.96    12549.86   2395.72 o 
   2   2   3     1776.63      811.69    355.30 o 
   3   2   3   117849.99    77711.58  30558.67 o 
   4   2   3     3645.84     3348.72     83.96 o 
   5   2   3      202.20       62.22     27.66 o 
   6   2   3       67.74       86.34     27.42 o 
   7   2   3     1968.31     1971.53     84.24 o 
   8   2   3    10988.58    10366.86    214.22 o 
   9   2   3     1616.98     1808.72    150.92 o 
  10   2   3        2.18      -35.14     60.51 o 
  11   2   3      452.35      436.92    115.09 o 
  12   2   3     1222.30     1023.34    165.52 o 
  13   2   3      312.22      387.22    151.29 o 
  14   2   3      547.18      609.25    186.15 o 
  15   2   3     1079.98     1066.47    293.80 o 
 -15   3   3        0.37      -84.96     98.34 o 
 -14   3   3       56.97       70.54     84.10 o 
 -13   3   3     1430.69     1598.94    200.49 o 
 -12   3   3     4845.67     4703.98    271.32 o 
 -11   3   3      787.33      873.89    145.11 o 
 -10   3   3       35.93      -28.70     58.73 o 
  -9   3   3     3150.75     3216.57    212.59 o 
  -8   3   3     5680.01     5289.86    219.77 o 
  -7   3   3     3297.01     3437.94    120.72 o 
  -6   3   3       28.56       25.80     24.59 o 
  -5   3   3     7700.29     8749.20    470.47 o 
  -4   3   3      951.05      998.39     99.10 o 
  -3   3   3    12441.46    11170.46    330.93 o 
  -2   3   3     5416.88     4367.20   1056.66 o 
  -1   3   3      189.43      194.79     32.18 o 
   0   3   3       50.08       37.66     16.43 o 
   1   3   3     4502.12     4721.55     97.45 o 
   2   3   3     1557.99     2002.72     73.27 o 
   3   3   3     5898.14     5502.57    162.23 o 
   4   3   3     1852.09     2137.17    216.66 o 
   5   3   3    25023.67    24281.39    500.87 o 
   6   3   3      160.24      200.31     35.28 o 
   7   3   3      166.85      457.11     51.05 o 
   8   3   3       18.22      102.25     39.32 o 
   9   3   3      910.49      906.35    117.89 o 
  10   3   3     1276.63     1520.75    201.20 o 
  11   3   3     1067.12     1280.03    201.20 o 
  12   3   3     7339.06     6851.88    324.63 o 
  13   3   3       25.72       62.68     91.58 o 
  14   3   3       12.25       96.99    108.11 o 
  15   3   3        0.61      -62.44    136.59 o 
 -15   4   3      366.75      634.94    193.68 o 
 -14   4   3       52.58       92.35    117.87 o 
 -13   4   3      128.00      120.46     93.54 o 
 -12   4   3     1209.97     1407.92    185.40 o 
 -11   4   3      365.61      416.60    108.90 o 
 -10   4   3        1.18      -23.73     59.31 o 
  -9   4   3    14677.43    14330.48    378.50 o 
  -8   4   3     7107.48     6506.16    182.53 o 
  -7   4   3      139.08       76.38     38.85 o 
  -6   4   3     5701.85     5969.76    112.58 o 
  -5   4   3      790.91      912.22    121.59 o 
  -4   4   3      721.86      708.99     47.30 o 
  -3   4   3     2241.24     2588.58     74.74 o 
  -2   4   3       31.10       21.50     17.04 o 
  -1   4   3    23512.46    25384.52    967.28 o 
   0   4   3    10063.63    10179.20    263.78 o 
   1   4   3   138812.92   150210.58   3264.15 o 
   2   4   3     2192.59     2054.06     94.77 o 
   3   4   3     1924.09     2142.32     69.52 o 
   4   4   3     3031.76     2227.73    580.47 o 
   5   4   3      965.45      876.36     56.87 o 
   6   4   3      379.00      341.17     44.03 o 
   7   4   3    13120.81    12011.49    201.58 o 
   8   4   3    10703.46    10478.50    199.78 o 
   9   4   3     9413.45     9564.51    291.00 o 
  10   4   3        7.47       -1.85     73.75 o 
  11   4   3       38.58      118.69    111.17 o 
  12   4   3     1846.96     1825.00    254.75 o 
  13   4   3       92.67       37.06     85.56 o 
  14   4   3       66.91       21.09    109.24 o 
  15   4   3      110.52       93.01    140.02 o 
 -15   5   3     1093.24     1250.85    250.46 o 
 -14   5   3       61.78      206.53    145.58 o 
 -13   5   3      316.39      291.78    114.85 o 
 -12   5   3     1555.55     1480.01    188.34 o 
 -11   5   3      350.55      357.11    106.88 o 
 -10   5   3      138.89      209.53     83.28 o 
  -9   5   3    14157.70    14043.47    378.10 o 
  -8   5   3     1920.71     1736.57    121.10 o 
  -7   5   3    79235.42    79359.70    874.16 o 
  -6   5   3      146.01      159.03     45.50 o 
  -5   5   3     7601.05     7643.27    193.31 o 
  -4   5   3     1926.15     2007.52     74.96 o 
  -3   5   3      115.23       52.23     20.19 o 
  -2   5   3      340.37      370.67     37.44 o 
  -1   5   3   311552.91   338460.50  11160.26 o 
   0   5   3     9871.03    10459.29    433.96 o 
   1   5   3    32659.20    34292.54    806.11 o 
   2   5   3       75.60      206.37     28.04 o 
   3   5   3     2509.73     2169.71     70.22 o 
   4   5   3    19842.01    19288.42    421.77 o 
   5   5   3    12121.75    12068.87    282.17 o 
   6   5   3      517.13      582.03     82.52 o 
   7   5   3    28657.78    29229.12    882.72 o 
   8   5   3      116.41       89.02     46.75 o 
   9   5   3     4846.26     4708.91    213.45 o 
  10   5   3      977.37      861.38    280.57 o 
  11   5   3     5298.53     5034.86    329.99 o 
  12   5   3     2961.31     3344.00    305.95 o 
  13   5   3      154.28      175.57    122.85 o 
  14   5   3        1.19      -23.15     86.48 o 
  15   5   3       45.52       64.71    138.59 o 
 -15   6   3     1716.40     1588.04    282.59 o 
 -14   6   3        1.27      -58.23    101.67 o 
 -13   6   3       48.38      -43.60     95.40 o 
 -12   6   3       28.54      -20.03     80.84 o 
 -11   6   3     1411.98     1411.87    172.22 o 
 -10   6   3       26.38       33.59     64.88 o 
  -9   6   3    23534.41    21456.33    678.55 o 
  -8   6   3      962.97     1035.54    116.68 o 
  -7   6   3     1246.59     1339.68     81.10 o 
  -6   6   3     1127.30     1101.94     71.06 o 
  -5   6   3    26265.11    26490.04    311.06 o 
  -4   6   3      439.29      375.62     57.77 o 
  -3   6   3     6058.55     6084.09    128.68 o 
  -2   6   3     2933.40     2891.27     96.44 o 
  -1   6   3      557.10      642.69    118.58 o 
   0   6   3       50.49       48.71     28.21 o 
   1   6   3    80675.45    88129.48   2415.26 o 
   2   6   3     1351.25     1560.65     64.58 o 
   3   6   3    38728.15    37226.20    900.02 o 
   4   6   3       12.59       39.86     27.67 o 
   5   6   3      373.76      375.90     50.81 o 
   6   6   3      879.04      999.91     71.55 o 
   7   6   3    53062.07    57071.16   1089.41 o 
   8   6   3        0.67       31.12     42.48 o 
   9   6   3     8823.49     8813.37    293.11 o 
  10   6   3        0.42      -22.72     75.04 o 
  11   6   3      351.78      281.56    129.10 o 
  12   6   3      585.78      434.47    155.04 o 
  13   6   3      673.47      761.98    188.17 o 
  14   6   3      303.08      340.09    150.08 o 
  15   6   3     1872.05     2202.56    338.62 o 
 -15   7   3     1805.80     2428.54    336.33 o 
 -14   7   3       23.76       16.23    111.55 o 
 -13   7   3      589.66      647.12    185.26 o 
 -12   7   3      356.47      470.33    123.47 o 
 -11   7   3      510.14      514.45    118.41 o 
 -10   7   3      113.04       31.07     61.45 o 
  -9   7   3     9996.65     9740.64    323.63 o 
  -8   7   3     2038.37     1907.29    133.79 o 
  -7   7   3    68046.68    68076.48    593.89 o 
  -6   7   3     1216.77     1312.08     79.97 o 
  -5   7   3     8939.34     8129.70   1656.30 o 
  -4   7   3     1373.70     1042.12     98.92 o 
  -3   7   3      624.53      770.25    100.85 o 
  -2   7   3      234.85      191.38     41.52 o 
  -1   7   3    72468.13    70491.30   2156.16 o 
   0   7   3     2699.41     2425.76    126.07 o 
   1   7   3    24856.20    27807.27    942.11 o 
   2   7   3      562.25      430.15     44.35 o 
   3   7   3    11610.22    11772.28    219.78 o 
   4   7   3     4460.83     5042.58    200.93 o 
   5   7   3    22027.46    24102.02    478.04 o 
   6   7   3     8189.25     6376.05   1581.56 o 
   7   7   3    23894.34    24455.78    607.60 o 
   8   7   3      728.97      984.48    129.22 o 
   9   7   3      356.57      380.93     90.26 o 
  10   7   3        4.63      -17.95     84.70 o 
  11   7   3     7266.40     6917.48    390.08 o 
  12   7   3      162.11      173.63    130.37 o 
  13   7   3      311.22      325.40    151.57 o 
  14   7   3        4.28       53.15    140.03 o 
  15   7   3      125.43        5.29    243.51 o 
 -15   8   3     1656.19     2312.24    340.39 o 
 -14   8   3       27.30      -35.26    103.02 o 
 -13   8   3        2.89      -96.73    102.89 o 
 -12   8   3      792.84      762.82    188.78 o 
 -11   8   3     1035.99      992.95    152.17 o 
 -10   8   3      129.84      150.72     73.82 o 
  -9   8   3     7204.99     7610.66    292.21 o 
  -8   8   3      200.42      434.13    389.09 o 
  -7   8   3      499.26      558.37     82.31 o 
  -6   8   3     1055.92     1283.16     87.00 o 
  -5   8   3     9564.05     5443.86   2486.79 o 
  -4   8   3    11155.68    10944.25    239.16 o 
  -3   8   3     1666.30     1824.49     84.83 o 
  -2   8   3      502.53      458.93     58.98 o 
  -1   8   3       16.49       75.02     34.02 o 
   0   8   3     8195.68     8307.97    267.43 o 
   1   8   3    30649.04    29632.54   1125.20 o 
   2   8   3     2068.63     2610.32    103.18 o 
   3   8   3    21466.49    21711.51    624.46 o 
   4   8   3     1494.12     1401.09     78.58 o 
   5   8   3       59.49       84.78     33.03 o 
   6   8   3      438.72      548.96     63.00 o 
   7   8   3    24015.16    23565.76   1023.99 o 
   8   8   3     4817.66     4372.77    219.40 o 
   9   8   3     2920.71     2840.12    186.12 o 
  10   8   3      236.21      558.95    153.52 o 
  11   8   3      338.93      480.67    157.47 o 
  12   8   3       75.64      114.51    121.61 o 
  13   8   3       19.94       19.75    137.64 o 
  14   8   3      353.79      173.74    211.75 o 
 -14   9   3       96.23       48.61    122.00 o 
 -13   9   3      451.31      326.95    157.08 o 
 -12   9   3     3014.74     3529.41    325.34 o 
 -11   9   3        0.68       46.75     77.39 o 
 -10   9   3      254.53      300.08     91.81 o 
  -9   9   3     1932.23     2304.88    189.86 o 
  -8   9   3     2684.56     2846.78    178.79 o 
  -7   9   3    20933.29    22435.47    317.04 o 
  -6   9   3       38.51       94.02     38.92 o 
  -5   9   3       11.20       47.71     28.45 o 
  -4   9   3      376.69      184.14     74.45 o 
  -3   9   3      118.33      166.93     45.34 o 
  -2   9   3      191.93      228.15     49.26 o 
  -1   9   3    19144.83    19510.82    295.78 o 
   0   9   3      318.25      230.84     49.49 o 
   1   9   3     1256.39     1291.45     86.15 o 
   2   9   3       76.41       95.08     36.48 o 
   3   9   3      215.02      293.58     46.57 o 
   4   9   3     3483.84     3391.58    116.22 o 
   5   9   3      795.84      668.53     69.20 o 
   6   9   3     4523.34     4697.19    207.68 o 
   7   9   3     6863.66     4382.50   1606.30 o 
   8   9   3       96.69       55.21     63.46 o 
   9   9   3      127.68      140.03     76.18 o 
  10   9   3       89.31      100.28     97.11 o 
  11   9   3      973.93      791.65    186.15 o 
  12   9   3     2280.21     2011.53    280.44 o 
  13   9   3        0.27      -77.84    114.12 o 
  14   9   3       22.11       12.31    141.18 o 
 -14  10   3       81.55       85.29    137.64 o 
 -13  10   3       36.51      159.79    142.09 o 
 -12  10   3      633.14      728.92    193.30 o 
 -11  10   3      926.72      866.32    148.74 o 
 -10  10   3      207.42       99.20     88.91 o 
  -9  10   3      303.01      367.47     95.67 o 
  -8  10   3      187.57      137.72     58.69 o 
  -7  10   3        3.94       20.30     44.70 o 
  -6  10   3       33.81       43.55     36.38 o 
  -5  10   3    10788.04    11803.50    395.79 o 
  -4  10   3     5674.43     3819.90   1089.03 o 
  -3  10   3     7780.96     8282.61    212.51 o 
  -2  10   3      112.80       81.96     37.48 o 
  -1  10   3      142.92       51.24     38.48 o 
   0  10   3     1091.84     1066.01     89.81 o 
   1  10   3      554.76     1259.84    167.31 o 
   2  10   3     2818.77     2592.41    175.74 o 
   3  10   3    11412.21    10602.32    347.36 o 
   4  10   3      283.49      370.77     55.86 o 
   5  10   3      472.35      674.03     71.22 o 
   6  10   3      118.11      126.23     53.79 o 
   7  10   3      478.57      611.66    124.61 o 
   8  10   3     6810.23     5225.44    807.16 o 
   9  10   3     1489.03     1045.97    149.90 o 
  10  10   3        6.30       47.13     97.11 o 
  11  10   3        3.55       -0.19    106.63 o 
  12  10   3      478.32      573.28    188.17 o 
  13  10   3     1604.45     1590.48    276.69 o 
  14  10   3      185.93      212.55    158.88 o 
 -14  11   3       45.44      190.04    145.00 o 
 -13  11   3     5273.85     5469.97    481.73 o 
 -12  11   3     3165.17     3465.71    452.61 o 
 -11  11   3      205.92      278.20    139.89 o 
 -10  11   3      185.20      270.42     97.42 o 
  -9  11   3      117.64      221.66     85.29 o 
  -8  11   3      940.04      969.93    115.15 o 
  -7  11   3      165.98      134.09     50.92 o 
  -6  11   3     5579.11     5414.13    174.08 o 
  -5  11   3    14382.95    14419.70    375.16 o 
  -4  11   3     1387.68     1282.94    111.42 o 
  -3  11   3    10206.88     9862.78    241.11 o 
  -2  11   3      253.12      116.23     51.98 o 
  -1  11   3     3276.89     3133.56    136.26 o 
   0  11   3     1077.01     1377.66    104.88 o 
   1  11   3     2075.56     2026.08    113.49 o 
   2  11   3     1589.34     1694.95    116.14 o 
   3  11   3     9103.62     9556.56    281.95 o 
   4  11   3     2067.72     2327.89    117.92 o 
   5  11   3    19962.46    19836.29    658.08 o 
   6  11   3        2.25      -43.13     43.13 o 
   7  11   3      876.31      741.17    100.07 o 
   8  11   3      323.84      184.55     83.77 o 
   9  11   3     1066.65     1120.74    157.04 o 
  10  11   3       22.28       90.17    132.34 o 
  11  11   3     2334.57     2197.36    312.33 o 
  12  11   3      988.29     1440.91    269.20 o 
  13  11   3      490.81      540.33    188.78 o 
  14  11   3       23.75      -47.14    156.16 o 
 -14  12   3       93.24       -7.50    129.23 o 
 -13  12   3       40.40      203.81    155.09 o 
 -12  12   3       71.74      140.43    132.34 o 
 -11  12   3     5716.86     5791.60    392.56 o 
 -10  12   3      188.27      178.68     90.24 o 
  -9  12   3     3416.64     3639.95    189.64 o 
  -8  12   3      209.73      270.00     78.37 o 
  -7  12   3        0.72       68.16     51.95 o 
  -6  12   3      234.25      226.51     62.43 o 
  -5  12   3    40006.09    38684.48   1247.39 o 
  -4  12   3      551.74      851.29    107.20 o 
  -3  12   3    38668.55    37054.61    544.79 o 
  -2  12   3      908.54      941.61    100.32 o 
  -1  12   3      340.71      516.77     80.57 o 
   0  12   3     2970.69     2792.67    140.62 o 
   1  12   3     7998.12     8175.34    223.51 o 
   2  12   3     8295.88     8637.81    312.51 o 
   3  12   3    50006.59    52304.45   1385.28 o 
   4  12   3     3351.04     3862.91    150.14 o 
   5  12   3       33.21       73.18     49.66 o 
   6  12   3      494.82      503.23     91.46 o 
   7  12   3     3589.57     3530.26    181.46 o 
   8  12   3     2801.35     2546.24    212.22 o 
   9  12   3     3076.32     2356.08    752.30 o 
  10  12   3      358.83      468.55    159.79 o 
  11  12   3      210.58      265.33    153.33 o 
  12  12   3      357.01      402.76    180.82 o 
  13  12   3     1799.12     1795.02    299.82 o 
 -13  13   3     3734.48     3924.60    398.53 o 
 -12  13   3      175.03      341.03    167.95 o 
 -11  13   3     1287.61     1344.46    243.22 o 
 -10  13   3       26.47       78.88    109.33 o 
  -9  13   3      390.28      364.28     91.79 o 
  -8  13   3      727.90      419.77    229.53 o 
  -7  13   3     5262.42     5169.66    214.46 o 
  -6  13   3     1652.57     2000.58    127.35 o 
  -5  13   3     8021.15     7885.98    248.55 o 
  -4  13   3     5056.44     4933.69    202.44 o 
  -3  13   3    14578.47    13945.16    314.52 o 
  -2  13   3     2851.72     2808.10    150.16 o 
  -1  13   3    19171.00    18901.39    356.35 o 
   0  13   3     1176.86     1352.85    120.15 o 
   1  13   3      972.05      880.09    101.39 o 
   2  13   3      942.32      994.27    104.97 o 
   3  13   3    11258.53    11117.59    710.60 o 
   4  13   3        0.18      -28.42     56.29 o 
   5  13   3    19283.20    19386.79    495.48 o 
   6  13   3      932.68     1027.26    123.48 o 
   7  13   3     3421.72     3561.41    188.14 o 
   8  13   3      318.74      162.35    106.47 o 
   9  13   3      157.53      213.63     95.54 o 
  10  13   3      907.84      918.19    202.03 o 
  11  13   3     6226.89     7095.97    553.19 o 
  12  13   3      489.62      509.84    192.53 o 
  13  13   3      470.48      682.89    209.62 o 
 -13  14   3       61.52      115.92    142.42 o 
 -12  14   3      797.81      730.39    204.71 o 
 -11  14   3     6411.37     6683.91    432.47 o 
 -10  14   3      403.11      577.37    167.32 o 
  -9  14   3     1544.77     1635.84    161.72 o 
  -8  14   3      533.76      668.92    111.49 o 
  -7  14   3      178.52      129.43     70.49 o 
  -6  14   3        3.97       34.50     49.71 o 
  -5  14   3    12211.46    12827.37    320.23 o 
  -4  14   3      815.37      778.22    111.76 o 
  -3  14   3    29281.35    28639.58    462.35 o 
  -2  14   3      627.16      598.52     93.88 o 
  -1  14   3      708.11      784.34    105.04 o 
   0  14   3     2956.57     2742.86    171.15 o 
   1  14   3     5968.16     4877.13    266.37 o 
   2  14   3     9588.18     9057.94    395.79 o 
   3  14   3    33608.04    32243.45   1069.71 o 
   4  14   3     2463.31     2470.68    175.31 o 
   5  14   3        2.41       19.54     65.28 o 
   6  14   3       38.47       37.20     60.09 o 
   7  14   3     3767.10     3445.34    196.21 o 
   8  14   3      128.74      168.06    103.63 o 
   9  14   3      871.56      608.11    136.17 o 
  10  14   3      543.79      595.73    185.26 o 
  11  14   3      667.25      926.00    222.51 o 
  12  14   3       31.90      -23.39    137.89 o 
  13  14   3      144.20      291.44    168.41 o 
 -12  15   3      292.00      235.66    182.63 o 
 -11  15   3      241.52      314.37    152.62 o 
 -10  15   3       85.08       -2.65    116.04 o 
  -9  15   3      274.97      150.71    106.72 o 
  -8  15   3     3203.87     3231.34    193.79 o 
  -7  15   3      356.63      336.50     87.77 o 
  -6  15   3      905.99      869.82    117.53 o 
  -5  15   3       44.69       54.22     60.31 o 
  -4  15   3      274.55      232.53     73.40 o 
  -3  15   3     2382.65     2194.02    181.09 o 
  -2  15   3      258.44      291.16     78.97 o 
  -1  15   3      868.00      841.69    109.12 o 
   0  15   3       65.55       53.34     57.45 o 
   1  15   3      112.48      169.93     67.30 o 
   2  15   3      280.51      296.38     76.58 o 
   3  15   3     1223.10     1406.06    132.33 o 
   4  15   3      191.39      168.91     66.87 o 
   5  15   3       68.35      110.63     73.03 o 
   6  15   3        1.19        4.26     59.95 o 
   7  15   3      883.26      678.61    117.77 o 
   8  15   3      302.71      209.39    101.85 o 
   9  15   3      241.68      170.53    102.59 o 
  10  15   3     1074.47      772.13    211.47 o 
  11  15   3     2515.57     2924.71    569.07 o 
  12  15   3     2009.44     2197.70    330.88 o 
 -12  16   3      444.10      403.35    174.03 o 
 -11  16   3     1351.68     1704.81    286.34 o 
 -10  16   3      141.62      -12.61    127.10 o 
  -9  16   3      544.52      464.47    125.94 o 
  -8  16   3      423.37      565.58    116.66 o 
  -7  16   3      127.03      188.87     88.30 o 
  -6  16   3      176.34      213.07    102.39 o 
  -5  16   3       91.42       28.86     60.67 o 
  -4  16   3        2.68       71.98     60.10 o 
  -3  16   3     1796.67     1808.14    152.54 o 
  -2  16   3      749.96      594.44     99.75 o 
  -1  16   3       43.77       49.05     55.56 o 
   0  16   3      462.49      422.19     85.99 o 
   1  16   3     1023.22      873.62    113.30 o 
   2  16   3      491.62      443.45     88.10 o 
   3  16   3       19.49      153.83    102.39 o 
   4  16   3      324.51      409.40    130.59 o 
   5  16   3      655.33      748.62    136.08 o 
   6  16   3      104.66      137.84     85.57 o 
   7  16   3        2.60      -16.83     64.23 o 
   8  16   3     1517.52     1566.83    203.56 o 
   9  16   3      372.81      453.67    132.52 o 
  10  16   3      292.90      384.33    174.03 o 
  11  16   3      108.33       56.37    132.84 o 
  12  16   3      374.58      322.21    176.71 o 
 -11  17   3       13.56       56.29    161.46 o 
 -10  17   3      183.80      201.04    158.79 o 
  -9  17   3      376.82      524.70    142.27 o 
  -8  17   3      409.50      259.13    147.50 o 
  -7  17   3      533.15      611.70    133.37 o 
  -6  17   3       22.68       18.70     60.36 o 
  -5  17   3      932.65     1042.29    136.26 o 
  -4  17   3      367.27      418.31     98.77 o 
  -3  17   3       23.19       90.23     63.57 o 
  -2  17   3      727.20      688.21    111.81 o 
  -1  17   3     6520.31     6390.88    245.94 o 
   0  17   3     1723.90     1813.96    158.61 o 
   1  17   3     1327.36     1695.92    172.68 o 
   2  17   3       18.66       36.23     55.28 o 
   3  17   3      159.56      184.37     71.42 o 
   4  17   3     1494.76     1355.01    177.76 o 
   5  17   3     2975.17     2646.51    226.73 o 
   6  17   3      375.96      337.80    111.02 o 
   7  17   3      341.23      322.84    112.53 o 
   8  17   3      189.56      359.12    123.67 o 
   9  17   3     1171.71     1153.08    191.33 o 
  10  17   3       91.32      142.05    119.73 o 
  11  17   3       25.05      121.62    161.46 o 
 -11  18   3      250.86      100.58    227.63 o 
 -10  18   3      737.27      699.09    214.04 o 
  -9  18   3     3950.85     3602.41    364.04 o 
  -8  18   3     1618.70     2014.27    290.08 o 
  -7  18   3       81.16       91.52    140.28 o 
  -6  18   3       79.57      252.89     85.89 o 
  -5  18   3     1531.69     1486.35    161.78 o 
  -4  18   3      243.25      301.14     92.24 o 
  -3  18   3     1335.09     1469.78    155.96 o 
  -2  18   3     2297.54     2162.88    195.72 o 
  -1  18   3      190.57      309.31     96.26 o 
   0  18   3     2226.06     2082.29    175.86 o 
   1  18   3     7901.64     7821.87    283.16 o 
   2  18   3      809.81      698.85    116.17 o 
   3  18   3     3396.48     3261.51    228.86 o 
   4  18   3        8.48      113.49     90.24 o 
   5  18   3       38.13      -16.30     79.35 o 
   6  18   3      152.91       18.39     86.35 o 
   7  18   3     3075.53     3269.70    258.75 o 
   8  18   3       76.29       51.10    128.78 o 
   9  18   3     2314.19     2336.15    259.31 o 
  10  18   3       22.33       88.92    108.65 o 
  11  18   3       19.04      -58.23    150.87 o 
 -10  19   3       23.80      -26.47    201.16 o 
  -9  19   3      925.59      770.69    216.72 o 
  -8  19   3      125.31      -29.60    142.09 o 
  -7  19   3     4843.81     4612.35    374.10 o 
  -6  19   3      912.69     1146.85    149.37 o 
  -5  19   3     1327.17     1414.50    165.55 o 
  -4  19   3      200.99      201.67     90.44 o 
  -3  19   3      976.46     1120.99    148.31 o 
  -2  19   3     3504.34     3411.90    202.59 o 
  -1  19   3    16383.05    15538.10    406.74 o 
   0  19   3      566.33      741.55    127.96 o 
   1  19   3      891.27      945.63    134.68 o 
   2  19   3        2.59      -60.15     64.45 o 
   3  19   3      903.09      989.00    171.15 o 
   4  19   3     1130.21     1049.07    176.61 o 
   5  19   3     1896.85     1722.07    212.46 o 
   6  19   3     2302.15     2559.85    247.62 o 
   7  19   3     3052.83     3102.70    345.02 o 
   8  19   3      575.82      527.43    181.59 o 
   9  19   3      726.85      690.47    207.12 o 
  10  19   3        0.56      101.64    139.44 o 
  -9  20   3     1132.29      919.86    243.31 o 
  -8  20   3      576.16      662.97    212.97 o 
  -7  20   3      168.27      227.38    159.05 o 
  -6  20   3      502.22      558.49    144.88 o 
  -5  20   3     1636.67     1859.34    188.80 o 
  -4  20   3      666.42      672.89    162.75 o 
  -3  20   3     1037.25     1271.96    160.55 o 
  -2  20   3     2550.61     2422.27    236.18 o 
  -1  20   3       77.54       96.97     86.18 o 
   0  20   3      943.47      894.98    142.32 o 
   1  20   3     4484.23     4243.56    230.41 o 
   2  20   3     1593.10     1780.59    215.88 o 
   3  20   3     3385.31     3226.74    261.81 o 
   4  20   3      359.87      522.71    138.25 o 
   5  20   3       18.19        1.54     90.24 o 
   6  20   3      378.53      290.42    125.40 o 
   7  20   3     3437.50     3209.92    431.44 o 
   8  20   3      232.46      280.57    162.54 o 
   9  20   3      476.89      479.03    190.46 o 
  -9  21   3      208.28       95.59    158.88 o 
  -8  21   3      327.11      458.36    206.51 o 
  -7  21   3     2997.16     2990.61    355.07 o 
  -6  21   3      133.64       92.05    112.95 o 
  -5  21   3       88.42      109.13     94.06 o 
  -4  21   3      349.58      522.47    121.19 o 
  -3  21   3      346.76      397.97    115.12 o 
  -2  21   3      208.11      162.97    106.88 o 
  -1  21   3     2705.28     2809.98    217.90 o 
   0  21   3      714.03      671.82    127.01 o 
   1  21   3      633.02      527.27    116.68 o 
   2  21   3        1.04      -66.20     78.40 o 
   3  21   3      122.03      189.46    104.07 o 
   4  21   3       87.68       62.43     97.10 o 
   5  21   3       66.32       93.86     98.40 o 
   6  21   3     2102.47     2144.22    302.09 o 
   7  21   3     1616.01     1661.84    293.94 o 
   8  21   3      169.41      215.95    169.16 o 
  -8  22   3       32.82      100.33    161.46 o 
  -7  22   3       17.99     -160.46    309.68 o 
  -6  22   3      104.42       58.30    169.40 o 
  -5  22   3       49.16      123.79    112.19 o 
  -4  22   3      553.25      590.15    125.84 o 
  -3  22   3       44.71       11.27     80.32 o 
  -2  22   3       87.09       75.77     85.87 o 
  -1  22   3       58.84      149.67     83.95 o 
   0  22   3       28.89       48.72     75.14 o 
   1  22   3        1.23       93.43     96.03 o 
   2  22   3        5.73        4.50     83.39 o 
   3  22   3       48.30       79.25    131.05 o 
   4  22   3       19.18      -10.59     89.62 o 
   5  22   3        5.03      -16.64     96.63 o 
   6  22   3      102.59      -27.34    125.02 o 
   7  22   3      417.47      581.86    218.38 o 
  -6  23   3       29.20      215.56    166.29 o 
  -5  23   3      485.86      591.75    164.74 o 
  -4  23   3      201.99      143.29     99.69 o 
  -3  23   3       57.38      111.29     94.44 o 
  -2  23   3        1.26      127.69     87.86 o 
  -1  23   3      465.16      645.50    128.21 o 
   0  23   3       26.93      133.87     99.81 o 
   1  23   3        3.16       88.11    101.85 o 
   2  23   3        0.50      103.09     93.82 o 
   3  23   3       32.23       90.66     96.23 o 
   4  23   3        3.17       79.82    100.77 o 
   5  23   3      847.79     1004.43    186.95 o 
   6  23   3      134.05       95.08    131.35 o 
  -5  24   3      616.67      620.91    177.94 o 
  -4  24   3      110.53      129.04    127.88 o 
  -3  24   3      201.81      278.13    112.61 o 
  -2  24   3      228.80      230.83    114.27 o 
  -1  24   3       58.26      290.13    123.10 o 
   0  24   3      368.55      456.21    145.41 o 
   1  24   3      877.62     1115.63    197.21 o 
   2  24   3     1017.95     1039.80    194.15 o 
   3  24   3      915.79     1151.41    204.16 o 
   4  24   3      125.47       47.81    112.68 o 
   5  24   3       75.53      136.48    127.22 o 
  -2  25   3      547.17      484.50    134.45 o 
  -1  25   3     1481.29     1523.82    225.65 o 
   0  25   3       14.68      267.49    128.68 o 
   1  25   3       55.83       67.90    109.18 o 
   2  25   3       47.06      129.48    119.82 o 
 -14   0   4        8.38      -47.44     95.40 o 
 -12   0   4    35923.53    34972.59    851.08 o 
 -10   0   4     3404.16     3054.47    338.80 o 
  -8   0   4      687.73      804.64    201.16 o 
  -6   0   4     3952.01     2604.50    238.22 o 
  -4   0   4    95789.05    93150.81   4303.79 o 
  -2   0   4     1634.38     1566.75     85.12 o 
   0   0   4   132953.08   128424.66  16239.49 o 
   2   0   4   169604.58   183542.45   3299.25 o 
   4   0   4     2402.59     2885.63    105.40 o 
   6   0   4      254.82      350.45     58.12 o 
   8   0   4    10681.28    10359.38    260.38 o 
  10   0   4      185.50      208.86    101.67 o 
  12   0   4    19946.51    19560.25    968.75 o 
  14   0   4       78.65      127.05    169.40 o 
 -15   1   4      546.60      434.36    122.11 o 
 -14   1   4      537.39      549.89    119.49 o 
 -13   1   4       30.03       24.20     78.65 o 
 -12   1   4     2117.97     1837.98    211.80 o 
 -11   1   4       20.39        2.77     72.20 o 
 -10   1   4     2318.50     2134.97    180.16 o 
  -9   1   4     2386.80     2406.83    209.62 o 
  -8   1   4    12341.62    11549.08    394.79 o 
  -7   1   4      434.17      498.26    102.89 o 
  -6   1   4      713.99      627.54     57.20 o 
  -5   1   4     1494.93     1314.84     80.23 o 
  -4   1   4    65583.20    67674.16   3143.43 o 
  -3   1   4       17.48      133.35     26.53 o 
  -2   1   4    50847.69    55684.59   1480.02 o 
  -1   1   4     4606.98     4112.24    328.83 o 
   0   1   4    23096.48    26476.23    459.98 o 
   1   1   4      323.12      424.32     24.39 o 
   2   1   4    87930.40   105146.25    917.37 o 
   3   1   4       19.35       14.52     12.08 o 
   4   1   4    83037.02    82610.13   1482.22 o 
   5   1   4       20.33       13.02     19.46 o 
   6   1   4     3565.15     3526.41    103.35 o 
   7   1   4      205.12      276.82     41.05 o 
   8   1   4     2492.00     2295.74     93.97 o 
   9   1   4     4330.08     4029.48    169.09 o 
  10   1   4    19656.01    19092.93    378.69 o 
  11   1   4     1395.14     1499.18    179.59 o 
  12   1   4     5675.91     5252.68    399.67 o 
  13   1   4       14.50       93.89     98.60 o 
  14   1   4       14.74      100.58    113.02 o 
  15   1   4      701.32      766.25    222.51 o 
 -15   2   4      350.35      384.06    120.98 o 
 -14   2   4        0.68      -19.89     72.10 o 
 -13   2   4      862.25      805.93    157.58 o 
 -12   2   4    18401.29    17849.58    501.48 o 
 -11   2   4     4329.67     4297.42    243.44 o 
 -10   2   4     3680.49     3709.67    211.68 o 
  -9   2   4      328.96      258.06     83.03 o 
  -8   2   4       65.02       63.56     57.51 o 
  -7   2   4     4212.42     3936.68    119.05 o 
  -6   2   4    13136.53    13460.29    236.43 o 
  -5   2   4       90.78      106.00     23.56 o 
  -4   2   4    56890.07    58578.84   2073.33 o 
  -3   2   4       42.76       64.46     23.09 o 
  -2   2   4     1224.24     1383.49     46.87 o 
  -1   2   4     1411.39     1004.17    333.61 o 
   0   2   4     4115.77     4463.74     90.83 o 
   1   2   4       17.01       27.86     11.95 o 
   2   2   4    99674.34   112525.40   2189.23 o 
   3   2   4     8597.58     7015.37   1408.82 o 
   4   2   4      500.96      464.70    133.21 o 
   5   2   4     2470.84     2773.62     85.06 o 
   6   2   4     1418.67     1215.99     65.96 o 
   7   2   4     5332.83     5174.92    133.63 o 
   8   2   4        7.48       23.26     32.73 o 
   9   2   4      764.01      777.69    150.87 o 
  10   2   4      387.11      394.28     99.62 o 
  11   2   4     3159.26     3115.61    224.26 o 
  12   2   4     9715.13     9174.57    478.96 o 
  13   2   4      320.55      389.33    144.08 o 
  14   2   4       19.06       14.67     98.60 o 
  15   2   4      487.17      520.30    224.98 o 
 -15   3   4     1565.97     1866.40    242.00 o 
 -14   3   4      276.47      409.07    124.38 o 
 -13   3   4      730.99      886.31    160.65 o 
 -12   3   4      517.27      463.48    128.91 o 
 -11   3   4        4.60      -35.19     71.13 o 
 -10   3   4     3811.50     3998.86    219.93 o 
  -9   3   4     3318.62     2933.13    183.64 o 
  -8   3   4    13056.20    12415.39    402.16 o 
  -7   3   4     2710.56     2508.95    125.31 o 
  -6   3   4       62.20       31.08     23.39 o 
  -5   3   4      160.54      197.65     28.27 o 
  -4   3   4     9311.54     9795.89    268.67 o 
  -3   3   4      356.70      401.27     35.50 o 
  -2   3   4    95671.41   102943.48   1246.98 o 
  -1   3   4       60.51       35.50     18.02 o 
   0   3   4    56899.61    65476.80   1274.49 o 
   1   3   4    13454.21    13081.45    235.50 o 
   2   3   4    11894.28    10559.27    171.21 o 
   3   3   4     6472.62     6513.74    269.98 o 
   4   3   4    33731.75    27815.42   7456.77 o 
   5   3   4      543.12      614.11     49.48 o 
   6   3   4     6597.56     6629.80    202.31 o 
   7   3   4     3850.40     4018.13    119.95 o 
   8   3   4     4636.93     4244.04    152.61 o 
   9   3   4     3579.46     3817.01    186.84 o 
  10   3   4     5903.51     5548.42    313.50 o 
  11   3   4     6791.63     6368.72    297.04 o 
  12   3   4     1216.31     1316.38    179.29 o 
  13   3   4        7.37      -80.24    121.76 o 
  14   3   4        0.90      -12.09    113.81 o 
  15   3   4     2827.98     2855.40    366.78 o 
 -15   4   4      394.50      405.95    169.16 o 
 -14   4   4      114.51      116.83     95.16 o 
 -13   4   4     1441.62     1462.49    196.04 o 
 -12   4   4        0.54      -75.23     75.23 o 
 -11   4   4     3052.66     2739.43    213.40 o 
 -10   4   4     6260.04     5538.38    256.07 o 
  -9   4   4       43.72       54.99     60.91 o 
  -8   4   4     1081.52     1206.72    138.51 o 
  -7   4   4       10.06       60.97     38.59 o 
  -6   4   4    10433.64     8833.57   1648.95 o 
  -5   4   4      807.04      889.12     57.68 o 
  -4   4   4     5067.89     5296.74    154.35 o 
  -3   4   4      427.65      357.98     42.68 o 
  -2   4   4     1033.98     1026.63     55.55 o 
  -1   4   4      535.73      290.14    110.32 o 
   0   4   4   204789.70   215138.33   3484.97 o 
   1   4   4    10364.45     9924.66    154.47 o 
   2   4   4    22471.41    22410.09    443.17 o 
   3   4   4     2512.99     1777.85    204.01 o 
   4   4   4       11.07       67.31     22.19 o 
   5   4   4      177.68      166.09     52.91 o 
   6   4   4    12140.21    12033.56    191.29 o 
   7   4   4     4481.80     4324.20    127.54 o 
   8   4   4    31753.99    31058.25    498.13 o 
   9   4   4      613.88      678.13    104.67 o 
  10   4   4       54.68       50.29     82.35 o 
  11   4   4     1743.88     1894.33    235.02 o 
  12   4   4       53.42      121.07    115.86 o 
  13   4   4     1166.46     1032.07    210.28 o 
  14   4   4      361.64      510.53    172.59 o 
  15   4   4      217.53      363.19    164.51 o 
 -15   5   4      268.82      572.48    182.39 o 
 -14   5   4      367.27      480.23    170.24 o 
 -13   5   4      658.16      697.49    145.83 o 
 -12   5   4      314.36      335.80    117.99 o 
 -11   5   4       11.82       79.82     73.75 o 
 -10   5   4     1639.69     1745.02    174.40 o 
  -9   5   4       58.25      184.71     81.03 o 
  -8   5   4    93487.71    90181.58   1621.56 o 
  -7   5   4     2033.80     2006.32    111.72 o 
  -6   5   4     4162.66     3406.50    610.10 o 
  -5   5   4     2727.40     2759.32     89.54 o 
  -4   5   4     1572.04     1501.82     67.36 o 
  -3   5   4     3054.76     2600.08     91.06 o 
  -2   5   4    65468.80    68810.29   1050.01 o 
  -1   5   4      389.12      233.97     89.10 o 
   0   5   4    85562.56    84835.99   1775.72 o 
   1   5   4      584.98      693.67     50.54 o 
   2   5   4    17164.79    19203.25    335.92 o 
   3   5   4       53.55       60.90     19.01 o 
   4   5   4    13168.34    12851.16    591.64 o 
   5   5   4     9638.28     9859.90    175.85 o 
   6   5   4     9411.70     8992.59    283.35 o 
   7   5   4     1031.94     1112.97     79.46 o 
   8   5   4    19765.79    20445.90    439.05 o 
   9   5   4      118.56      121.65     68.71 o 
  10   5   4     1581.28     1709.16    215.56 o 
  11   5   4     1774.57     1981.82    389.09 o 
  12   5   4      330.91      502.55    164.03 o 
  13   5   4        0.00      -48.03    102.89 o 
  14   5   4       10.37       21.08    104.29 o 
  15   5   4     1195.98     1592.17    322.92 o 
 -15   6   4      135.66      314.86    246.16 o 
 -14   6   4      220.40      209.59    142.09 o 
 -13   6   4      141.44      107.30     90.43 o 
 -12   6   4     4336.28     4040.31    255.48 o 
 -11   6   4      293.37      272.69     94.65 o 
 -10   6   4     1366.79     1580.61    166.72 o 
  -9   6   4      285.20      324.15     96.38 o 
  -8   6   4     4452.60     4116.21    174.39 o 
  -7   6   4       41.75       61.30     48.02 o 
  -6   6   4    11967.46    10314.90    260.55 o 
  -5   6   4     4987.16     5106.13    140.97 o 
  -4   6   4    20125.63    21875.96    333.14 o 
  -3   6   4      246.21      225.57     38.70 o 
  -2   6   4       52.70       81.66     31.89 o 
  -1   6   4      460.46      142.40     82.67 o 
   0   6   4   173561.00   172430.48   4330.04 o 
   1   6   4      286.32      296.96     42.64 o 
   2   6   4    14096.29    12383.99    442.76 o 
   3   6   4     1451.70     1313.05     60.37 o 
   4   6   4     1440.46     1124.81     61.00 o 
   5   6   4     2281.93     2196.42     84.27 o 
   6   6   4    26947.12    30094.47    744.98 o 
   7   6   4      169.10      149.62     49.44 o 
   8   6   4    56706.63    59416.24   1949.07 o 
   9   6   4      204.88      118.51     69.76 o 
  10   6   4      269.39      324.65    124.35 o 
  11   6   4      249.73      245.85    127.10 o 
  12   6   4     1983.57     2051.42    269.05 o 
  13   6   4      522.79      350.66    146.97 o 
  14   6   4     1462.86     1805.15    428.79 o 
  15   6   4        7.07      -14.94    132.03 o 
 -15   7   4      278.01      430.18    177.07 o 
 -14   7   4      329.35      331.59    155.04 o 
 -13   7   4        3.57       44.29     88.33 o 
 -12   7   4      106.99      107.46     94.82 o 
 -11   7   4       22.72       22.64     73.22 o 
 -10   7   4        3.51        5.10     57.55 o 
  -9   7   4      281.13      310.17     89.14 o 
  -8   7   4    83151.00    84517.85    722.05 o 
  -7   7   4      479.74      495.58    128.37 o 
  -6   7   4      351.95      475.26     62.58 o 
  -5   7   4        3.19      -15.99     25.51 o 
  -4   7   4    19222.26    20192.88    285.82 o 
  -3   7   4     9375.71     9729.29    185.23 o 
  -2   7   4    54843.75    56854.20    887.86 o 
  -1   7   4     1170.66      657.40    282.43 o 
   0   7   4    23893.99    22599.37    565.42 o 
   1   7   4      460.89      395.86     49.24 o 
   2   7   4     8633.05     8694.53    242.15 o 
   3   7   4     9140.11     9101.58    192.33 o 
   4   7   4    46519.69    50789.84   1158.99 o 
   5   7   4      997.96     1029.91     67.71 o 
   6   7   4    10101.67     9251.68    845.58 o 
   7   7   4      631.29      595.47     88.83 o 
   8   7   4    19494.63    19933.97    357.69 o 
   9   7   4       26.89       15.84     56.39 o 
  10   7   4      947.95     1124.48    190.79 o 
  11   7   4      284.91      182.91    124.35 o 
  12   7   4      550.25      649.58    176.77 o 
  13   7   4        5.16      -17.14    109.24 o 
  14   7   4      273.28      529.37    291.15 o 
 -15   8   4        8.47      130.75    149.17 o 
 -14   8   4       49.46       92.19    127.05 o 
 -13   8   4      260.79      310.75    143.20 o 
 -12   8   4     1836.47     1681.90    203.63 o 
 -11   8   4     1156.86     1197.17    165.69 o 
 -10   8   4        6.72       16.61     61.55 o 
  -9   8   4       35.91       42.25     71.10 o 
  -8   8   4     2409.79     2572.25    152.98 o 
  -7   8   4     4145.57     3925.31    197.64 o 
  -6   8   4    16933.68    17005.71    410.31 o 
  -5   8   4     1069.25      861.86    285.63 o 
  -4   8   4     8012.38     7680.19    169.35 o 
  -3   8   4     3940.59     3948.89    118.97 o 
  -2   8   4     3117.39     2439.01    109.26 o 
  -1   8   4     3962.25     2648.90   1046.96 o 
   0   8   4    59883.57    57755.43   1556.92 o 
   1   8   4       42.87       62.99     33.46 o 
   2   8   4    17443.56    19545.43    362.94 o 
   3   8   4      507.59      648.14     56.23 o 
   4   8   4      171.30      141.57     33.55 o 
   5   8   4       74.59       56.31     28.66 o 
   6   8   4    33764.21    33525.90    869.67 o 
   7   8   4     7008.78     4229.02   1656.72 o 
   8   8   4    20737.13    21261.96    953.57 o 
   9   8   4      263.68      284.04     88.64 o 
  10   8   4      218.50      301.90    142.93 o 
  11   8   4      815.60      674.23    176.77 o 
  12   8   4      240.20      334.51    147.82 o 
  13   8   4      369.82      438.83    162.80 o 
  14   8   4     2028.92     2203.64    322.48 o 
 -14   9   4     1644.09     1939.26    303.13 o 
 -13   9   4      859.70      926.35    222.70 o 
 -12   9   4       11.15       70.66     89.13 o 
 -11   9   4       13.56       17.62     76.68 o 
 -10   9   4      110.53       43.86     72.29 o 
  -9   9   4      970.42      991.45    137.92 o 
  -8   9   4    13366.37    13534.08    311.10 o 
  -7   9   4      361.43      108.68    106.93 o 
  -6   9   4     1471.21     1271.18     89.92 o 
  -5   9   4      409.16      412.50     58.41 o 
  -4   9   4      116.20      154.05     39.41 o 
  -3   9   4       76.92      132.05     42.88 o 
  -2   9   4    14675.98    15584.84    274.01 o 
  -1   9   4       25.16       20.41     20.97 o 
   0   9   4     5240.14     5076.52    154.48 o 
   1   9   4      325.79      420.01     57.41 o 
   2   9   4     7288.15     7255.54    176.33 o 
   3   9   4     5003.76     5166.96    150.37 o 
   4   9   4     3841.50     3788.10    119.73 o 
   5   9   4      174.75      193.81     42.29 o 
   6   9   4     5151.97     5531.42    321.68 o 
   7   9   4        6.30      -37.83     46.12 o 
   8   9   4      577.62      648.79     93.66 o 
   9   9   4      231.51      156.70     95.58 o 
  10   9   4        0.14      111.17    104.81 o 
  11   9   4     1549.36     1632.48    247.22 o 
  12   9   4       23.12       44.14    115.32 o 
  13   9   4       54.26       82.05    134.76 o 
  14   9   4      419.55      453.53    182.39 o 
 -14  10   4       18.16      195.33    147.82 o 
 -13  10   4      367.61      395.20    167.95 o 
 -12  10   4     1358.96     1367.28    244.99 o 
 -11  10   4     1211.96     1342.19    180.79 o 
 -10  10   4        6.79      -13.96     64.55 o 
  -9  10   4        0.50       -1.73     56.66 o 
  -8  10   4      275.47      292.35     72.97 o 
  -7  10   4      754.67      371.30    183.93 o 
  -6  10   4    15572.03    10759.04   3153.48 o 
  -5  10   4     4406.16     3821.10    138.88 o 
  -4  10   4    23027.46    21015.90    342.51 o 
  -3  10   4      549.54      629.46     74.84 o 
  -2  10   4      157.54      320.74     58.14 o 
  -1  10   4     1028.27      588.56    231.24 o 
   0  10   4       65.95       50.79     34.58 o 
   1  10   4     1173.94     1264.94     92.58 o 
   2  10   4    14655.17    15126.54    516.52 o 
   3  10   4      348.60      332.68     51.69 o 
   4  10   4      154.02      138.79     41.65 o 
   5  10   4      893.88     1053.05     82.03 o 
   6  10   4    17114.38    17883.72    547.54 o 
   7  10   4     5133.02     5428.70    276.60 o 
   8  10   4      217.76       60.54    114.25 o 
   9  10   4      305.54      359.77    103.56 o 
  10  10   4       23.12       89.21    100.86 o 
  11  10   4     1402.84     1434.29    238.82 o 
  12  10   4     1764.53     1708.63    277.35 o 
  13  10   4      787.43      772.74    215.21 o 
  14  10   4     1061.41     1291.66    266.68 o 
 -14  11   4     1259.61     1422.72    272.03 o 
 -13  11   4      803.05     1038.64    238.78 o 
 -12  11   4      751.59      740.36    200.24 o 
 -11  11   4      304.36      352.96    114.48 o 
 -10  11   4      161.69      191.60     89.53 o 
  -9  11   4      714.26      671.71    151.12 o 
  -8  11   4     2146.23     2338.93    152.43 o 
  -7  11   4       59.05       44.41     39.73 o 
  -6  11   4     4797.69     4497.25    619.56 o 
  -5  11   4     4064.46     3859.48    150.28 o 
  -4  11   4    36048.04    36537.17    702.95 o 
  -3  11   4     1694.05     1544.85    116.39 o 
  -2  11   4     4211.12     4144.99    158.78 o 
  -1  11   4      334.81      333.22     73.22 o 
   0  11   4     1079.82      806.86     84.37 o 
   1  11   4      794.25      971.54     90.50 o 
   2  11   4     4840.04     4533.21    165.04 o 
   3  11   4     2442.81     2157.84    130.66 o 
   4  11   4    73754.15    76835.67   1807.55 o 
   5  11   4       79.55       41.43     53.64 o 
   6  11   4     1842.04     1782.02    139.78 o 
   7  11   4      534.61      479.39     88.93 o 
   8  11   4     2577.22     2634.64    215.48 o 
   9  11   4      709.45      634.15    129.86 o 
  10  11   4      580.35      767.38    184.58 o 
  11  11   4      400.88      520.90    168.32 o 
  12  11   4     1658.89     1802.78    293.68 o 
  13  11   4       61.13      288.63    156.68 o 
 -13  12   4       40.55      244.61    162.54 o 
 -12  12   4    11204.60    11815.96    564.89 o 
 -11  12   4       12.09      -75.62    101.64 o 
 -10  12   4       11.12      109.03     84.29 o 
  -9  12   4      419.59      334.79     98.46 o 
  -8  12   4      135.99      142.44     68.65 o 
  -7  12   4      333.36      190.86     70.21 o 
  -6  12   4     7918.25     6767.96   1110.37 o 
  -5  12   4      937.23     1050.45    100.26 o 
  -4  12   4    56009.36    56885.86    844.40 o 
  -3  12   4     1145.23     1162.66    114.64 o 
  -2  12   4      617.94      520.10     80.63 o 
  -1  12   4      662.04      567.26     82.10 o 
   0  12   4    23727.04    23865.39    380.29 o 
   1  12   4     5831.17     5864.82    210.30 o 
   2  12   4    19435.61    18906.92    350.58 o 
   3  12   4     6575.07     6189.13    307.16 o 
   4  12   4     1887.53     2121.97    121.62 o 
   5  12   4     2919.85     2944.36    165.98 o 
   6  12   4      566.04      690.62    103.07 o 
   7  12   4      133.90      133.33     73.07 o 
   8  12   4     3089.35     2434.05    211.33 o 
   9  12   4      253.69      168.51    141.20 o 
  10  12   4      653.58      601.04    168.81 o 
  11  12   4      275.73      236.30    153.69 o 
  12  12   4     8067.22     8030.15    488.48 o 
  13  12   4       19.92      208.62    158.54 o 
 -13  13   4       42.20       17.47    130.37 o 
 -12  13   4      559.91      698.01    209.52 o 
 -11  13   4      506.01      679.18    357.33 o 
 -10  13   4      275.64      219.97     94.09 o 
  -9  13   4      353.97      438.67     96.09 o 
  -8  13   4     4249.16     4240.85    237.70 o 
  -7  13   4      106.67      156.81     59.64 o 
  -6  13   4       35.87       48.00     39.50 o 
  -5  13   4     2027.89     2099.56    153.12 o 
  -4  13   4    24803.28    22718.90   1302.76 o 
  -3  13   4     7120.07     6674.44    226.65 o 
  -2  13   4     5381.25     5499.45    201.46 o 
  -1  13   4     1474.83     1478.70    125.00 o 
   0  13   4     2935.06     3086.48    152.66 o 
   1  13   4        4.85       43.74     48.67 o 
   2  13   4     7307.44     6724.43    375.93 o 
   3  13   4     1053.41     1069.44    112.19 o 
   4  13   4    74915.14    74936.97   1956.05 o 
   5  13   4        7.00       12.88     56.03 o 
   6  13   4       20.87       22.89     58.01 o 
   7  13   4      104.33       69.57     65.00 o 
   8  13   4     1766.76     1842.15    197.24 o 
   9  13   4      649.34      570.76    130.76 o 
  10  13   4     3044.15     3289.69    500.26 o 
  11  13   4     1259.16     1108.30    233.39 o 
  12  13   4     2434.47     3004.67    359.11 o 
  13  13   4       38.07      180.23    160.16 o 
 -13  14   4      396.92      452.48    180.82 o 
 -12  14   4     7322.00     7805.60    481.31 o 
 -11  14   4     1087.31     1352.09    245.69 o 
 -10  14   4      632.13      505.14    168.32 o 
  -9  14   4      102.28      116.61     75.39 o 
  -8  14   4      328.12      396.93     92.48 o 
  -7  14   4      106.32      211.89     70.53 o 
  -6  14   4      272.87      382.07     83.68 o 
  -5  14   4       77.89       83.14     64.52 o 
  -4  14   4    25477.03    23595.51    680.03 o 
  -3  14   4     1042.65     1177.15    128.00 o 
  -2  14   4      818.24      834.10    108.10 o 
  -1  14   4       55.34       88.80     61.76 o 
   0  14   4    12235.93    11581.99    520.34 o 
   1  14   4     3461.92     3835.55    411.08 o 
   2  14   4    10886.80    10765.57    279.51 o 
   3  14   4     5138.92     5249.32    202.54 o 
   4  14   4        1.96       76.30     69.22 o 
   5  14   4      143.66      221.38     86.27 o 
   6  14   4       31.96       47.29     59.63 o 
   7  14   4      835.89     1059.84    203.64 o 
   8  14   4     1581.10     1800.05    203.27 o 
   9  14   4        0.03      -24.62     83.50 o 
  10  14   4      161.22      247.60    146.97 o 
  11  14   4       55.61     -117.51    117.51 o 
  12  14   4     3520.35     4025.25    409.56 o 
 -12  15   4        7.07       11.50    119.61 o 
 -11  15   4      588.95      319.31    195.87 o 
 -10  15   4     1694.39     1833.14    276.92 o 
  -9  15   4      272.74      158.44     72.41 o 
  -8  15   4      565.78      743.47    120.36 o 
  -7  15   4      456.10      407.56    122.27 o 
  -6  15   4       83.18       83.18     62.52 o 
  -5  15   4      181.39      225.14     75.80 o 
  -4  15   4     3272.36     3396.09    178.42 o 
  -3  15   4     1342.46     1345.24    135.75 o 
  -2  15   4     3788.68     3675.83    181.99 o 
  -1  15   4      501.28      467.50     92.95 o 
   0  15   4       25.80      -25.57     45.56 o 
   1  15   4      168.39       35.55     52.54 o 
   2  15   4     3814.92     3373.08    170.10 o 
   3  15   4       11.35      -49.07     51.20 o 
   4  15   4     5122.72     4949.82    252.32 o 
   5  15   4      852.43      843.59    136.35 o 
   6  15   4      116.52      111.55     71.18 o 
   7  15   4        0.13      -15.18     68.21 o 
   8  15   4        0.01       38.19     82.62 o 
   9  15   4       56.83       24.18     87.94 o 
  10  15   4     5029.25     5330.84    314.86 o 
  11  15   4     2457.45     2937.09    360.51 o 
  12  15   4      829.49      722.99    220.75 o 
 -12  16   4      497.14      423.50    259.39 o 
 -11  16   4      646.68      548.78    195.21 o 
 -10  16   4     1698.75     2000.47    304.39 o 
  -9  16   4      322.00      357.64    140.44 o 
  -8  16   4        0.42       16.00     69.04 o 
  -7  16   4        2.25      -26.53     69.05 o 
  -6  16   4        7.92      -27.83     57.98 o 
  -5  16   4     1547.63     1507.24    149.48 o 
  -4  16   4       56.15       71.60     60.22 o 
  -3  16   4      815.24      849.57    115.91 o 
  -2  16   4      169.02      240.54     77.08 o 
  -1  16   4      382.67      273.00     78.52 o 
   0  16   4     2325.69     2314.39    159.00 o 
   1  16   4      722.35      675.38    102.18 o 
   2  16   4     2326.38     2196.89    154.70 o 
   3  16   4        3.02       44.11     64.18 o 
   4  16   4       11.93       38.57     67.63 o 
   5  16   4      158.44      118.22     77.50 o 
   6  16   4      278.36      169.69     91.70 o 
   7  16   4      570.13      704.69    216.96 o 
   8  16   4      710.49      829.21    155.81 o 
   9  16   4        0.23       24.00     88.39 o 
  10  16   4       20.13      114.23    107.15 o 
  11  16   4      357.57      292.66    172.05 o 
 -11  17   4       82.84      -79.41    222.34 o 
 -10  17   4      575.91      619.36    307.04 o 
  -9  17   4      434.76      634.92    155.57 o 
  -8  17   4     5322.53     5151.61    302.15 o 
  -7  17   4       36.66       64.54     85.54 o 
  -6  17   4      191.32      287.72     85.29 o 
  -5  17   4        9.68       58.13     66.53 o 
  -4  17   4     1371.92     1414.10    148.50 o 
  -3  17   4      856.26      813.06    121.03 o 
  -2  17   4     4193.23     3983.73    202.26 o 
  -1  17   4      843.95      718.01    114.60 o 
   0  17   4     1775.62     1764.70    158.17 o 
   1  17   4     2105.41     2085.58    160.38 o 
   2  17   4      739.07      838.37    115.44 o 
   3  17   4       54.44       49.14     67.79 o 
   4  17   4     4083.10     3807.79    290.34 o 
   5  17   4      345.19      415.47    116.98 o 
   6  17   4      259.90      282.07    114.93 o 
   7  17   4      558.11      502.90    155.31 o 
   8  17   4     2242.19     2306.98    243.75 o 
   9  17   4      698.46      563.17    151.84 o 
  10  17   4     1764.66     1687.41    234.06 o 
  11  17   4      596.10      544.18    198.27 o 
 -11  18   4       40.45      132.34    238.22 o 
 -10  18   4     1142.42     1079.92    370.56 o 
  -9  18   4      851.22      699.77    203.51 o 
  -8  18   4      730.31      704.92    204.71 o 
  -7  18   4      984.00      858.27    160.44 o 
  -6  18   4        1.20       43.10     73.24 o 
  -5  18   4      564.08      511.26    109.53 o 
  -4  18   4     2613.89     2463.84    185.37 o 
  -3  18   4       84.99      101.32     75.88 o 
  -2  18   4      111.34      135.32     77.21 o 
  -1  18   4       40.46       69.58     79.34 o 
   0  18   4    21762.86    21585.64    503.69 o 
   1  18   4     2690.69     2635.22    186.24 o 
   2  18   4      163.24      133.78     87.25 o 
   3  18   4      253.54      189.01     97.71 o 
   4  18   4      503.75      328.63    113.00 o 
   5  18   4      366.16      278.08    108.93 o 
   6  18   4      418.79      209.73    113.74 o 
   7  18   4      174.93      217.19    134.13 o 
   8  18   4     6299.16     6388.90    449.97 o 
   9  18   4       60.03      147.16    116.78 o 
  10  18   4       42.70       49.47    109.26 o 
 -10  19   4      100.88       63.52    232.92 o 
  -9  19   4       22.77      187.25    158.88 o 
  -8  19   4     8886.42     9437.68    521.69 o 
  -7  19   4       29.68       76.40    116.06 o 
  -6  19   4       41.58      -42.13     73.30 o 
  -5  19   4      248.76      289.29    101.00 o 
  -4  19   4     3445.28     3873.92    224.31 o 
  -3  19   4     1234.53     1445.23    165.10 o 
  -2  19   4     3641.33     3676.39    214.87 o 
  -1  19   4     4475.89     4368.90    233.13 o 
   0  19   4     3411.76     3673.38    223.56 o 
   1  19   4      899.99      829.60    133.89 o 
   2  19   4      246.83      120.16     98.05 o 
   3  19   4      292.90      245.02    115.09 o 
   4  19   4     5406.02     5126.47    298.37 o 
   5  19   4      520.74      491.08    134.82 o 
   6  19   4      856.04     1084.13    177.50 o 
   7  19   4     1004.64     1237.93    200.59 o 
   8  19   4     2291.78     2194.10    314.43 o 
   9  19   4      240.88      276.66    161.54 o 
  10  19   4        1.25      -72.81    113.02 o 
  -9  20   4      785.16      836.82    235.91 o 
  -8  20   4      632.16      663.89    208.72 o 
  -7  20   4     1423.32     1358.28    265.69 o 
  -6  20   4      531.23      605.55    128.11 o 
  -5  20   4      543.15      446.56    118.73 o 
  -4  20   4     2194.39     2263.04    200.32 o 
  -3  20   4      188.88      129.45     86.00 o 
  -2  20   4       98.12       92.38     83.64 o 
  -1  20   4      144.22      143.78    108.35 o 
   0  20   4    12333.16    11872.36    368.82 o 
   1  20   4      636.58      746.41    152.82 o 
   2  20   4       10.30       39.29     97.34 o 
   3  20   4      936.22      887.71    165.68 o 
   4  20   4       27.90       24.24     96.94 o 
   5  20   4      554.77      438.50    133.37 o 
   6  20   4     1261.38     1289.37    200.41 o 
   7  20   4     1349.10     1451.96    274.65 o 
   8  20   4     4384.71     4740.58    396.73 o 
   9  20   4       41.39        6.23    127.10 o 
  -8  21   4     2606.29     2691.86    351.33 o 
  -7  21   4       45.81      216.23    168.81 o 
  -6  21   4       62.81       70.69    107.93 o 
  -5  21   4        0.30       45.40     86.30 o 
  -4  21   4      402.01      306.25    107.08 o 
  -3  21   4     1384.60     1507.54    178.72 o 
  -2  21   4      379.53      253.93    101.35 o 
  -1  21   4      309.91      234.33    106.65 o 
   0  21   4      701.35      853.43    138.19 o 
   1  21   4      482.97      406.29    132.18 o 
   2  21   4        0.65       -9.79     85.91 o 
   3  21   4      591.63      619.44    147.65 o 
   4  21   4      785.98      907.93    174.77 o 
   5  21   4      393.65      479.91    142.47 o 
   6  21   4      810.40      812.23    166.65 o 
   7  21   4      410.56      495.79    206.45 o 
   8  21   4      305.41      326.93    161.25 o 
  -7  22   4      468.45      408.79    202.03 o 
  -6  22   4      786.88      751.71    224.59 o 
  -5  22   4        8.73      106.64     88.35 o 
  -4  22   4       50.94      -58.11     77.34 o 
  -3  22   4       34.91       17.99     80.96 o 
  -2  22   4      142.15      175.91     91.65 o 
  -1  22   4       94.79      201.62     91.29 o 
   0  22   4      112.70       91.07     92.47 o 
   1  22   4       87.85       87.28     98.53 o 
   2  22   4       15.36       57.21     97.50 o 
   3  22   4       43.76       57.83     96.16 o 
   4  22   4       15.46       59.25     91.59 o 
   5  22   4       19.88       51.16    102.36 o 
   6  22   4     1145.98     1422.74    217.38 o 
   7  22   4      706.85      376.59    201.20 o 
  -6  23   4       87.79       77.24    164.19 o 
  -5  23   4      124.02      114.68    117.13 o 
  -4  23   4       95.93      143.54     95.14 o 
  -3  23   4       37.11        0.85     82.94 o 
  -2  23   4        0.04       13.83     81.58 o 
  -1  23   4       50.42       57.21     78.59 o 
   0  23   4       31.00       13.21     89.41 o 
   1  23   4       53.14      -59.27    105.06 o 
   2  23   4       38.14       73.46     93.86 o 
   3  23   4       14.90       45.29    100.18 o 
   4  23   4     1061.49     1040.68    188.93 o 
   5  23   4        8.67       27.57     97.90 o 
   6  23   4       77.00      161.13    124.39 o 
  -5  24   4      520.69      532.26    175.21 o 
  -4  24   4     1037.13     1036.59    165.70 o 
  -3  24   4        9.48       -6.48     97.19 o 
  -2  24   4      193.22      145.73    105.30 o 
  -1  24   4        3.44       76.80    104.73 o 
   0  24   4     1847.08     2342.29    265.49 o 
   1  24   4      555.75      588.97    154.91 o 
   2  24   4      262.95      417.30    130.52 o 
   3  24   4      550.42      643.58    163.89 o 
   4  24   4       66.62       13.29    103.34 o 
  -2  25   4       56.47       79.05    116.64 o 
  -1  25   4      656.07      691.92    171.25 o 
   0  25   4      160.65      212.12    121.99 o 
   1  25   4      128.68      147.99    109.68 o 
   2  25   4        0.06       70.97    117.38 o 
 -15   0   5      826.46      642.56    189.15 o 
 -13   0   5     9501.18     9247.81    476.98 o 
 -11   0   5     6091.07     5203.71    471.14 o 
  -9   0   5     1477.09     1503.41    275.27 o 
  -7   0   5     4793.54     4420.25    338.80 o 
  -5   0   5    39927.60    40682.48   2181.01 o 
  -3   0   5    11944.07    11122.58   1034.92 o 
  -1   0   5   133201.97   149050.75   6842.11 o 
   1   0   5     1247.54     1234.93     57.63 o 
   3   0   5    26881.78    27570.04    370.48 o 
   5   0   5    19372.06    18119.18    287.77 o 
   7   0   5    13629.30    13682.81    288.55 o 
   9   0   5        0.20       59.29     61.66 o 
  11   0   5    30512.51    29692.40   1132.85 o 
  13   0   5     1819.39     2091.01    407.62 o 
  15   0   5        3.86      -79.41    142.93 o 
 -15   1   5      937.45      950.20    158.61 o 
 -14   1   5       97.56      173.24     87.43 o 
 -13   1   5       47.11       64.10    100.59 o 
 -12   1   5       42.19       73.26    105.46 o 
 -11   1   5    11718.07    11342.32    402.27 o 
 -10   1   5      140.82      161.41     99.14 o 
  -9   1   5     4514.74     4267.84    273.25 o 
  -8   1   5     2076.97     2074.07    198.28 o 
  -7   1   5      294.33      225.06     40.78 o 
  -6   1   5      772.62      890.87     85.21 o 
  -5   1   5    28306.04    26823.55    978.02 o 
  -4   1   5     4066.72     4180.70    210.12 o 
  -3   1   5   136036.45   140546.47   4615.81 o 
  -2   1   5     5522.12     5926.22    172.68 o 
  -1   1   5      490.83      391.82     57.93 o 
   0   1   5       65.04       68.48     32.33 o 
   1   1   5     1335.41     1120.31     39.21 o 
   2   1   5      830.48     1147.86     54.72 o 
   3   1   5   153384.27   151373.73   1675.34 o 
   4   1   5     6581.21     5415.69   1204.25 o 
   5   1   5      137.86       98.40     25.63 o 
   6   1   5      389.03      490.51     47.28 o 
   7   1   5     3832.59     3642.48    109.13 o 
   8   1   5     3592.04     3752.78    117.53 o 
   9   1   5      324.19      402.74     74.28 o 
  10   1   5       64.85       79.99     68.26 o 
  11   1   5     5046.73     4416.10    399.67 o 
  12   1   5       91.68      -51.94    103.23 o 
  13   1   5     1330.50     1592.80    288.51 o 
  14   1   5      478.65      477.57    156.02 o 
  15   1   5     1053.36     1046.37    230.18 o 
 -15   2   5      360.82      391.61    118.11 o 
 -14   2   5       11.02        2.40     82.25 o 
 -13   2   5     3796.84     3634.30    260.62 o 
 -12   2   5     4189.91     3958.57    256.69 o 
 -11   2   5     3752.56     3678.37    233.77 o 
 -10   2   5       74.62       94.36     74.08 o 
  -9   2   5      342.79      293.39     83.28 o 
  -8   2   5     2386.14     2181.76    158.04 o 
  -7   2   5      125.47      185.28     44.53 o 
  -6   2   5     1090.23     1124.78     81.75 o 
  -5   2   5    12865.25    12226.57    594.45 o 
  -4   2   5      862.12      866.92     55.64 o 
  -3   2   5    17475.30    16722.70    619.67 o 
  -2   2   5      820.28      790.78     39.97 o 
  -1   2   5    21973.80    17534.57   6122.82 o 
   0   2   5     8876.16    10443.39    190.68 o 
   1   2   5      434.48      429.24    107.86 o 
   2   2   5      249.34      225.33     23.91 o 
   3   2   5     1219.91     1202.54     74.03 o 
   4   2   5      641.45      440.31     91.83 o 
   5   2   5    29189.55    25595.57   1187.76 o 
   6   2   5     1752.35     1783.34     77.72 o 
   7   2   5     1286.20     1422.84     80.33 o 
   8   2   5     1372.42     1256.27     84.50 o 
   9   2   5       60.12      111.08     49.39 o 
  10   2   5     1820.63     1856.93    176.12 o 
  11   2   5    16518.08    15688.62    670.49 o 
  12   2   5     4803.82     4763.20    351.33 o 
  13   2   5     1537.02     1523.41    248.73 o 
  14   2   5       34.47        0.23     85.85 o 
  15   2   5       54.45      161.89    141.94 o 
 -15   3   5       13.69      -27.46    100.57 o 
 -14   3   5       71.43       13.51     84.42 o 
 -13   3   5       56.00       88.79     98.40 o 
 -12   3   5      636.28      717.51    148.66 o 
 -11   3   5     2497.85     2919.14    217.83 o 
 -10   3   5      111.11      118.98     70.69 o 
  -9   3   5     6702.27     6321.18    322.03 o 
  -8   3   5     3435.36     3404.95    188.03 o 
  -7   3   5      156.03      209.08     75.65 o 
  -6   3   5     1842.82     1942.19     68.44 o 
  -5   3   5    18738.02    20048.16    483.40 o 
  -4   3   5     1030.04      977.22     56.96 o 
  -3   3   5    18376.97    20000.26    454.81 o 
  -2   3   5      864.49      771.64     40.30 o 
  -1   3   5     9292.11     7298.74   1187.75 o 
   0   3   5      831.00      778.38     51.25 o 
   1   3   5    55335.87    67821.34   1025.56 o 
   2   3   5      126.45       81.11     26.25 o 
   3   3   5    34226.07    37057.71   1221.12 o 
   4   3   5      333.32      194.29     48.64 o 
   5   3   5      198.63      161.24     51.11 o 
   6   3   5       15.57       57.26     27.19 o 
   7   3   5     5598.00     5570.20    143.35 o 
   8   3   5    14619.32    13722.03    233.71 o 
   9   3   5     7236.65     7144.87    250.57 o 
  10   3   5     1487.78     1535.40    197.97 o 
  11   3   5      947.12     1199.64    194.17 o 
  12   3   5      478.13      309.72    145.00 o 
  13   3   5       72.87       76.25     95.39 o 
  14   3   5     1311.50     1337.10    244.65 o 
  15   3   5       43.25      128.32    141.94 o 
 -15   4   5      101.98      101.34    128.47 o 
 -14   4   5       13.07       23.91     87.48 o 
 -13   4   5        5.01       54.90     90.43 o 
 -12   4   5     4498.55     4100.11    256.59 o 
 -11   4   5        7.95      -13.10     67.95 o 
 -10   4   5        0.02       35.32     62.45 o 
  -9   4   5     1487.75     1610.31    161.59 o 
  -8   4   5     1676.68     1604.96    150.28 o 
  -7   4   5    17061.27    16331.63    641.47 o 
  -6   4   5       31.51       36.95     22.03 o 
  -5   4   5      176.02      240.19     36.13 o 
  -4   4   5      198.80      175.00     31.47 o 
  -3   4   5     5522.70     5871.45    129.38 o 
  -2   4   5     2370.70     2128.37     66.54 o 
  -1   4   5   110082.84   108520.62   3533.22 o 
   0   4   5     2093.85     2057.41     78.49 o 
   1   4   5    18374.67    18878.82    332.83 o 
   2   4   5     4176.96     3950.96    117.76 o 
   3   4   5     2980.71     3177.88    110.90 o 
   4   4   5     3953.88     1942.33    845.21 o 
   5   4   5     2457.89     2293.90    528.67 o 
   6   4   5     1804.77     1600.59     77.83 o 
   7   4   5    19628.16    19271.86    293.00 o 
   8   4   5       97.00       79.06     58.83 o 
   9   4   5      840.12      877.00    118.35 o 
  10   4   5     1196.04     1036.26    175.42 o 
  11   4   5      355.99      412.98    136.28 o 
  12   4   5     5352.38     4946.91    361.21 o 
  13   4   5      287.38      328.62    143.70 o 
  14   4   5        0.94      -58.23    111.17 o 
  15   4   5       19.71      216.92    153.85 o 
 -15   5   5     1146.79     1245.22    256.39 o 
 -14   5   5       33.07      -21.29     82.45 o 
 -13   5   5       48.32       38.46     87.36 o 
 -12   5   5       88.16      161.90    100.57 o 
 -11   5   5      389.57      546.89    120.11 o 
 -10   5   5       99.08       75.49     66.85 o 
  -9   5   5    30627.37    29267.45   1470.74 o 
  -8   5   5     1844.15     1759.59    202.03 o 
  -7   5   5      386.26      442.00     65.18 o 
  -6   5   5      846.89      884.52     62.65 o 
  -5   5   5     3347.01     3697.05    106.16 o 
  -4   5   5     2562.16     2525.19     86.46 o 
  -3   5   5      437.75      744.21     59.08 o 
  -2   5   5      111.28      153.09     28.07 o 
  -1   5   5      556.88      794.29     60.22 o 
   0   5   5     2810.13     2523.36     91.38 o 
   1   5   5    31628.01    29381.68    749.86 o 
   2   5   5       74.23       55.52     15.88 o 
   3   5   5      358.97      482.55     57.87 o 
   4   5   5     1109.68      849.28    331.71 o 
   5   5   5       61.92       76.87     23.71 o 
   6   5   5      943.08      627.32    170.72 o 
   7   5   5    42812.86    44877.82    517.16 o 
   8   5   5     1647.18     1965.96    128.67 o 
   9   5   5    19035.03    18271.67    415.83 o 
  10   5   5      469.40      428.00    125.36 o 
  11   5   5       14.91       89.03    101.67 o 
  12   5   5      381.13      418.20    149.73 o 
  13   5   5       30.33       29.12     89.84 o 
  14   5   5      281.75      247.84    142.34 o 
  15   5   5     2762.30     2333.12    391.73 o 
 -15   6   5      699.20      897.92    222.51 o 
 -14   6   5      140.42      267.18    113.55 o 
 -13   6   5      683.00      661.44    144.05 o 
 -12   6   5      364.70      417.53    122.93 o 
 -11   6   5     1612.08     1543.48    225.13 o 
 -10   6   5       31.67       46.28     64.88 o 
  -9   6   5     3859.33     3750.60    212.78 o 
  -8   6   5      505.79      245.56    176.68 o 
  -7   6   5    67714.31    67499.72   1379.83 o 
  -6   6   5     1702.22     1863.71     85.47 o 
  -5   6   5     8514.40     8716.49    168.93 o 
  -4   6   5     1992.93     1681.60    303.87 o 
  -3   6   5       19.67       27.36     23.38 o 
  -2   6   5        6.68       79.47     31.60 o 
  -1   6   5    84256.02    79565.35   1814.96 o 
   0   6   5     1792.73     1765.30     81.87 o 
   1   6   5    21004.43    20726.11    504.70 o 
   2   6   5      452.00      425.46     38.90 o 
   3   6   5     1185.85     1306.97     82.31 o 
   4   6   5     6241.15     6432.63    318.62 o 
   5   6   5      411.35      587.25     49.06 o 
   6   6   5      520.60      556.64     85.81 o 
   7   6   5    66958.99    65958.45   2048.50 o 
   8   6   5      329.45      195.56     81.29 o 
   9   6   5      688.73      958.36    129.99 o 
  10   6   5      480.99      453.69    131.90 o 
  11   6   5     3445.60     3352.52    290.00 o 
  12   6   5      351.30      412.45    150.74 o 
  13   6   5       51.56      100.58    169.40 o 
  14   6   5       38.32      -18.53    104.81 o 
 -15   7   5     2772.12     2792.95    353.72 o 
 -14   7   5      123.21      240.69    140.33 o 
 -13   7   5       26.92        8.45     86.06 o 
 -12   7   5      118.78       57.54     91.06 o 
 -11   7   5     2852.73     2291.26    210.57 o 
 -10   7   5       11.23        6.46     59.09 o 
  -9   7   5    16338.13    16093.29    673.88 o 
  -8   7   5      149.82      108.46    108.52 o 
  -7   7   5     1703.14     1741.42    124.95 o 
  -6   7   5      901.83     1090.86    106.00 o 
  -5   7   5    12224.29    11672.39    203.43 o 
  -4   7   5      138.87      143.38     35.97 o 
  -3   7   5     1980.87     1503.82    117.64 o 
  -2   7   5     1519.04     1381.19     87.11 o 
  -1   7   5      866.21      921.50     73.45 o 
   0   7   5      618.20      579.98     59.51 o 
   1   7   5    15134.04    15608.86    482.90 o 
   2   7   5      637.79      848.74     77.64 o 
   3   7   5    16828.54    17612.98    547.45 o 
   4   7   5      942.81      988.59     56.83 o 
   5   7   5        3.44       34.43     33.61 o 
   6   7   5      535.41      502.55     76.88 o 
   7   7   5    39368.39    29241.43   9009.57 o 
   8   7   5      143.86      124.41     62.75 o 
   9   7   5     5213.45     5070.28    238.05 o 
  10   7   5       19.61       23.29     91.58 o 
  11   7   5      752.98      635.42    162.02 o 
  12   7   5       25.36       40.42    101.67 o 
  13   7   5        8.95      -25.93    109.24 o 
  14   7   5       25.00     -148.22    153.52 o 
 -14   8   5        2.58      -69.08    113.75 o 
 -13   8   5       35.95      160.10    104.73 o 
 -12   8   5      688.92      766.23    151.46 o 
 -11   8   5      984.44     1019.32    158.53 o 
 -10   8   5       40.57       25.77     71.28 o 
  -9   8   5     1857.09     1798.89    297.19 o 
  -8   8   5     1977.77     1343.70    464.82 o 
  -7   8   5    49288.80    51288.77    778.03 o 
  -6   8   5     2229.99     1872.19    100.80 o 
  -5   8   5     1689.31     1355.90    389.40 o 
  -4   8   5      212.85      262.95     50.54 o 
  -3   8   5       51.33       27.50     30.35 o 
  -2   8   5     1141.59     1401.25     90.99 o 
  -1   8   5    30822.80    27833.59    559.86 o 
   0   8   5     1744.61     1524.42     89.57 o 
   1   8   5     5778.65     5654.34    242.21 o 
   2   8   5       30.48       19.75     27.35 o 
   3   8   5     2188.34     2093.86     82.10 o 
   4   8   5     2297.52     2626.88     90.28 o 
   5   8   5     2024.13     2328.32     89.99 o 
   6   8   5     3769.79     3916.78    166.16 o 
   7   8   5    30182.28    30466.80   2739.56 o 
   8   8   5     2104.25     1957.20    138.35 o 
   9   8   5       53.21       64.41     63.50 o 
  10   8   5      703.58      921.67    187.05 o 
  11   8   5     1863.83     1830.14    255.41 o 
  12   8   5     1889.45     2397.32    297.71 o 
  13   8   5      440.84      440.05    172.96 o 
  14   8   5       41.06      164.10    243.51 o 
 -14   9   5        1.44       40.89    129.70 o 
 -13   9   5       73.50      134.46    129.57 o 
 -12   9   5      168.02      247.85    114.77 o 
 -11   9   5       96.64       98.39     85.26 o 
 -10   9   5       98.73      146.58     81.23 o 
  -9   9   5      235.96      219.34    109.09 o 
  -8   9   5     1429.12     1223.80    240.41 o 
  -7   9   5      394.63      388.17     78.95 o 
  -6   9   5      168.00      126.38     45.51 o 
  -5   9   5     1614.34     1622.14     97.51 o 
  -4   9   5     1461.30     1538.06     90.50 o 
  -3   9   5     2638.91     2295.50    115.69 o 
  -2   9   5     4042.40     4312.32    148.54 o 
  -1   9   5        0.93       91.58     37.26 o 
   0   9   5      341.53      319.75     52.83 o 
   1   9   5      255.68      247.15     57.43 o 
   2   9   5        1.23       33.31     29.77 o 
   3   9   5      981.20     1300.15    105.24 o 
   4   9   5       44.71       55.37     36.77 o 
   5   9   5      922.17      981.93    119.20 o 
   6   9   5       15.96      -23.65     46.70 o 
   7   9   5     8064.52     8413.13    250.35 o 
   8   9   5     2065.46     1413.72    514.90 o 
   9   9   5       28.97       69.01     69.22 o 
  10   9   5      499.92      434.90    144.69 o 
  11   9   5       37.37       65.60    103.02 o 
  12   9   5      445.11      614.78    181.52 o 
  13   9   5     1324.02     1394.44    264.51 o 
  14   9   5      261.47      428.79    291.15 o 
 -14  10   5        9.17      -15.88    117.51 o 
 -13  10   5     2753.39     3149.98    415.56 o 
 -12  10   5     1578.91     1841.37    215.29 o 
 -11  10   5        4.22       62.17     86.56 o 
 -10  10   5       56.14       80.86     75.31 o 
  -9  10   5       25.22        7.18     56.84 o 
  -8  10   5     1572.75     1501.85    194.53 o 
  -7  10   5     2716.82     2679.54    149.98 o 
  -6  10   5       16.72       17.85     35.35 o 
  -5  10   5    18333.44    17149.38    282.19 o 
  -4  10   5      194.45      230.28     51.33 o 
  -3  10   5     7908.93     7515.97    208.79 o 
  -2  10   5      226.36      254.52     53.23 o 
  -1  10   5     1920.14     1897.53    139.14 o 
   0  10   5      197.27      171.28     45.86 o 
   1  10   5     1060.83     1276.30     93.80 o 
   2  10   5      512.76      541.59     68.19 o 
   3  10   5     2178.47     2054.50     97.07 o 
   4  10   5     4783.14     4498.41    142.00 o 
   5  10   5    30100.75    28842.25   1255.39 o 
   6  10   5      575.91      647.20     97.04 o 
   7  10   5     2007.38     2028.50    160.88 o 
   8  10   5      379.61      326.05     77.51 o 
   9  10   5        2.77       17.77     69.43 o 
  10  10   5     1185.81     1120.50    211.27 o 
  11  10   5      908.18      746.05    188.34 o 
  12  10   5     3380.73     3569.07    360.04 o 
  13  10   5     1419.21     1449.85    273.58 o 
  14  10   5       53.92       73.27    148.60 o 
 -14  11   5        0.88       81.44    136.28 o 
 -13  11   5       90.35      106.76    145.41 o 
 -12  11   5        1.18      -20.66    113.17 o 
 -11  11   5     1400.31     1714.21    199.68 o 
 -10  11   5       80.75      176.78     87.85 o 
  -9  11   5     1912.57      847.42    617.53 o 
  -8  11   5      618.33      542.89     91.13 o 
  -7  11   5       11.20       -3.00     42.22 o 
  -6  11   5        0.20       47.68     39.94 o 
  -5  11   5    29387.90    28663.21    378.78 o 
  -4  11   5     1054.92     1126.58    112.18 o 
  -3  11   5    35176.20    35758.98    491.31 o 
  -2  11   5       28.88       25.89     38.65 o 
  -1  11   5     1318.70     1376.73    218.42 o 
   0  11   5      508.68      615.46     76.99 o 
   1  11   5      478.10      500.89     69.65 o 
   2  11   5     1136.18     1103.56     96.82 o 
   3  11   5    52679.54    52333.98   1295.88 o 
   4  11   5      245.73      288.18     60.71 o 
   5  11   5     1493.58     1378.18    152.05 o 
   6  11   5      748.19      658.82     97.25 o 
   7  11   5      557.56      470.44    101.76 o 
   8  11   5     1168.93     1318.10    132.27 o 
   9  11   5      256.24      175.77    118.28 o 
  10  11   5        0.97      -23.23    103.23 o 
  11  11   5      226.81      391.99    157.08 o 
  12  11   5      658.91      586.50    195.76 o 
  13  11   5     1973.84     1859.18    298.39 o 
 -13  12   5     6257.60     6480.94    443.46 o 
 -12  12   5      198.02      321.64    280.57 o 
 -11  12   5     1564.02     1774.83    210.77 o 
 -10  12   5        7.33       51.22     75.49 o 
  -9  12   5       39.97       26.28     58.88 o 
  -8  12   5       19.35       26.42     58.44 o 
  -7  12   5     1281.46      968.36    325.61 o 
  -6  12   5     1755.35     1840.68    122.36 o 
  -5  12   5    23647.21    24465.70    415.67 o 
  -4  12   5     1981.93     1893.45    140.56 o 
  -3  12   5     7982.97     7844.88    234.85 o 
  -2  12   5     2883.17     2983.06    148.03 o 
  -1  12   5     7863.49     7542.92    264.44 o 
   0  12   5      512.34      512.90     94.98 o 
   1  12   5      313.26      405.76     72.50 o 
   2  12   5     4421.12     4222.75    165.49 o 
   3  12   5     2081.14     2337.25    135.76 o 
   4  12   5     2245.37     2156.29    155.63 o 
   5  12   5    32163.17    32226.79   1805.17 o 
   6  12   5      541.15      541.63     94.57 o 
   7  12   5     5179.62     5140.04    217.63 o 
   8  12   5        8.12      -35.17     66.57 o 
   9  12   5      523.90      636.92    134.76 o 
  10  12   5       24.99      -33.62     97.78 o 
  11  12   5     8225.07     7635.94    455.94 o 
  12  12   5      269.60      373.12    173.79 o 
  13  12   5     1965.79     1886.29    452.61 o 
 -13  13   5        6.65      127.05    190.57 o 
 -12  13   5      352.91      421.64    180.82 o 
 -11  13   5     5185.86     5380.95    385.78 o 
 -10  13   5      780.66      676.24    139.29 o 
  -9  13   5     2754.32     1286.73   1005.59 o 
  -8  13   5       90.40       33.76     54.97 o 
  -7  13   5       36.50       84.99     58.19 o 
  -6  13   5      177.35      148.41     54.94 o 
  -5  13   5    24946.26    24897.23    456.92 o 
  -4  13   5      364.08      399.64     91.95 o 
  -3  13   5    34080.50    32256.48    893.77 o 
  -2  13   5     3495.00     3140.75    161.81 o 
  -1  13   5       89.95       54.69     38.40 o 
   0  13   5      905.12      891.24    122.91 o 
   1  13   5      223.91      184.64     62.73 o 
   2  13   5     1229.68     1211.77    114.60 o 
   3  13   5    67982.27    67821.14   2369.41 o 
   4  13   5     1972.32     1804.22    178.16 o 
   5  13   5      872.48      934.55    118.81 o 
   6  13   5       85.22       44.67     56.76 o 
   7  13   5     2137.09     2425.35    174.47 o 
   8  13   5      256.72      266.27    102.21 o 
   9  13   5      421.60      470.28    126.87 o 
  10  13   5      971.26      364.86    313.28 o 
  11  13   5     1492.49     1787.55    286.34 o 
  12  13   5      406.65      621.54    209.22 o 
  13  13   5      598.63      490.99    175.50 o 
 -13  14   5     1897.01     1879.27    444.67 o 
 -12  14   5      403.62      751.71    301.74 o 
 -11  14   5     1676.36     2376.87    455.26 o 
 -10  14   5       36.94       34.41     80.84 o 
  -9  14   5      298.49      127.11    132.24 o 
  -8  14   5      825.70      751.44    184.22 o 
  -7  14   5     2650.76     2733.15    181.09 o 
  -6  14   5      341.42      521.19     93.35 o 
  -5  14   5     6093.88     5870.18    226.12 o 
  -4  14   5      979.75      984.92    123.20 o 
  -3  14   5     5574.13     5274.21    213.29 o 
  -2  14   5     2940.19     2794.04    203.71 o 
  -1  14   5     4684.12     2523.02   1103.93 o 
   0  14   5        1.52        2.51     48.20 o 
   1  14   5        0.27      -43.44     43.44 o 
   2  14   5     1360.77     1266.37    120.49 o 
   3  14   5     1846.82     1626.89    170.06 o 
   4  14   5     1194.50     1289.28    156.75 o 
   5  14   5     1625.57     1757.78    175.12 o 
   6  14   5      474.26      424.72     94.31 o 
   7  14   5     1874.75     1798.41    167.25 o 
   8  14   5      290.33      285.86    103.92 o 
   9  14   5        0.82       47.21     83.28 o 
  10  14   5        0.72       21.82     92.27 o 
  11  14   5     7608.77     7659.14    482.70 o 
  12  14   5      824.19      615.46    198.98 o 
 -12  15   5      586.12      751.71    296.45 o 
 -11  15   5     3249.65     3922.64    571.72 o 
 -10  15   5      341.00       89.99    217.04 o 
  -9  15   5      116.65      107.21     66.82 o 
  -8  15   5      307.78      260.16     85.05 o 
  -7  15   5      393.81      458.27    117.23 o 
  -6  15   5       14.27       42.43     59.25 o 
  -5  15   5      797.35      958.43    143.65 o 
  -4  15   5      116.66      140.73     65.78 o 
  -3  15   5     7871.46     7908.10    260.00 o 
  -2  15   5      818.47      837.11    110.98 o 
  -1  15   5       10.70      -23.71     37.80 o 
   0  15   5       19.33      -11.89     51.50 o 
   1  15   5      933.84      884.02    111.61 o 
   2  15   5     1346.57     1377.34    128.45 o 
   3  15   5    12000.16    11964.77    740.14 o 
   4  15   5      169.64      235.59     95.33 o 
   5  15   5      168.57      244.95     92.25 o 
   6  15   5      141.45      123.27     71.72 o 
   7  15   5      391.22      267.41     87.68 o 
   8  15   5     1189.38     1306.22    186.33 o 
   9  15   5     1224.24     1272.12    189.79 o 
  10  15   5     1039.75     1049.74    186.88 o 
  11  15   5     1165.47     1291.90    261.70 o 
  12  15   5        3.51      102.70    169.40 o 
 -12  16   5     1007.93      942.28    312.33 o 
 -11  16   5      575.69      698.77    328.21 o 
 -10  16   5       23.72       58.23    211.75 o 
  -9  16   5        1.90      -12.04     80.51 o 
  -8  16   5      231.65      319.55    106.59 o 
  -7  16   5        4.92       30.73     74.44 o 
  -6  16   5      373.61      238.45     82.74 o 
  -5  16   5      321.10      371.71     89.19 o 
  -4  16   5       97.84      164.40     68.78 o 
  -3  16   5      629.99      599.26    103.30 o 
  -2  16   5       12.84       62.68     61.13 o 
  -1  16   5     1737.91      839.65    416.25 o 
   0  16   5      102.64      103.49     61.77 o 
   1  16   5     2548.94     2291.85    160.17 o 
   2  16   5      609.34      743.43    103.31 o 
   3  16   5      408.89      400.81    103.66 o 
   4  16   5      669.50      541.99    119.27 o 
   5  16   5      413.14      472.07    117.31 o 
   6  16   5       80.42      220.00     94.82 o 
   7  16   5        5.29      -32.73     67.98 o 
   8  16   5        3.43       72.43     89.14 o 
   9  16   5      418.05      437.50    139.41 o 
  10  16   5       12.41       24.41    102.78 o 
  11  16   5     1051.62     1170.60    254.75 o 
 -11  17   5       74.14      -31.76    232.92 o 
 -10  17   5       14.04      137.64    217.04 o 
  -9  17   5     4487.18     4160.78    361.74 o 
  -8  17   5      471.90      664.01    145.07 o 
  -7  17   5       45.23       41.10     83.12 o 
  -6  17   5       32.68       10.33     64.71 o 
  -5  17   5      586.16      575.57    108.47 o 
  -4  17   5       47.09       12.82     58.56 o 
  -3  17   5      171.84      154.94     70.54 o 
  -2  17   5      942.86     1074.66    133.09 o 
  -1  17   5      248.72      225.85     71.13 o 
   0  17   5     1641.86     1693.00    160.94 o 
   1  17   5     7432.15     7161.39    260.22 o 
   2  17   5     2073.52     2089.04    205.59 o 
   3  17   5     1533.61     1839.61    198.61 o 
   4  17   5       11.15       46.21     78.16 o 
   5  17   5       53.39       64.54     84.10 o 
   6  17   5       27.56      -19.56     80.38 o 
   7  17   5      978.69     1128.58    177.83 o 
   8  17   5     1892.74     2073.88    241.41 o 
   9  17   5     4633.58     4371.96    306.04 o 
  10  17   5      119.30       65.01    109.94 o 
  11  17   5       23.04      -57.37    133.12 o 
 -11  18   5        0.34     -127.05    217.04 o 
 -10  18   5      110.89      -31.76    232.92 o 
  -9  18   5      705.97      972.49    226.38 o 
  -8  18   5      321.82      437.83    138.51 o 
  -7  18   5     3431.02     3577.38    259.54 o 
  -6  18   5     1369.01     1470.60    163.79 o 
  -5  18   5     3720.74     3432.42    211.38 o 
  -4  18   5      476.25      426.32    100.74 o 
  -3  18   5      589.30      699.16    118.61 o 
  -2  18   5      384.00      494.69    105.38 o 
  -1  18   5    20598.52    19157.25    520.48 o 
   0  18   5        8.84      105.68    108.60 o 
   1  18   5     3209.89     3197.57    201.89 o 
   2  18   5      283.07      297.35    124.56 o 
   3  18   5      194.52      116.95     89.51 o 
   4  18   5       64.49      197.63     97.80 o 
   5  18   5     1543.21     1572.44    201.66 o 
   6  18   5      621.00      587.90    142.35 o 
   7  18   5     3792.23     3735.01    421.18 o 
   8  18   5      501.64      451.92    177.07 o 
   9  18   5      413.31      440.55    149.45 o 
  10  18   5       36.53      146.78    115.02 o 
 -10  19   5      120.40      -10.59    227.63 o 
  -9  19   5     4093.63     4203.30    382.80 o 
  -8  19   5      150.97      326.17    168.81 o 
  -7  19   5        1.51      125.64    157.55 o 
  -6  19   5      130.73      182.24     95.20 o 
  -5  19   5     1779.57     1535.93    172.02 o 
  -4  19   5      115.38      104.43     87.43 o 
  -3  19   5      934.89     1065.49    145.68 o 
  -2  19   5     2649.82     2357.10    196.33 o 
  -1  19   5     1378.65     1347.56    301.81 o 
   0  19   5     3647.46     3357.37    257.74 o 
   1  19   5     7120.95     6609.05    329.83 o 
   2  19   5     1844.79     1823.84    212.66 o 
   3  19   5     3242.00     2792.82    250.14 o 
   4  19   5      363.14      268.64    111.76 o 
   5  19   5        0.14      -73.45     80.76 o 
   6  19   5       85.86      149.61    112.46 o 
   7  19   5     3070.58     3147.81    466.20 o 
   8  19   5      176.44      375.57    177.77 o 
   9  19   5     2151.51     2021.61    312.41 o 
  -9  20   5      378.98      325.56    183.42 o 
  -8  20   5     1150.63      991.31    242.53 o 
  -7  20   5     4552.71     4945.79    313.59 o 
  -6  20   5     1512.46     1523.51    214.43 o 
  -5  20   5      441.85      546.16    122.27 o 
  -4  20   5      528.54      490.17    119.19 o 
  -3  20   5        0.31       31.10     78.30 o 
  -2  20   5      165.45      171.69     92.95 o 
  -1  20   5     7575.89     5555.05    775.74 o 
   0  20   5       39.17       64.07     97.35 o 
   1  20   5     2230.80     2393.17    243.89 o 
   2  20   5       20.79       16.34     89.18 o 
   3  20   5        0.08       70.12     94.82 o 
   4  20   5      171.31      131.21    109.26 o 
   5  20   5      193.45      198.98    107.79 o 
   6  20   5     1784.70     1799.13    226.68 o 
   7  20   5     4701.42     4657.50    463.20 o 
   8  20   5      617.25      613.28    197.11 o 
   9  20   5       22.84        7.01    125.79 o 
  -8  21   5        1.87       78.68    158.54 o 
  -7  21   5        0.71      -39.67    166.75 o 
  -6  21   5      213.32       46.31    110.02 o 
  -5  21   5       71.46      -27.11     85.27 o 
  -4  21   5      145.51      279.41    104.66 o 
  -3  21   5       69.33      129.14     88.52 o 
  -2  21   5      793.15     1176.25    162.03 o 
  -1  21   5        2.82        3.62     70.38 o 
   0  21   5      417.50      378.27    129.06 o 
   1  21   5      477.50      416.83    127.17 o 
   2  21   5      895.13      859.07    208.02 o 
   3  21   5      632.15      818.32    257.55 o 
   4  21   5      196.97      189.26    114.39 o 
   5  21   5       12.63       28.98     95.73 o 
   6  21   5      145.20      293.97    133.97 o 
   7  21   5     1295.47     1529.88    397.03 o 
   8  21   5      102.07       19.09    148.22 o 
  -7  22   5     1093.94     1062.66    255.90 o 
  -6  22   5      290.39      270.08    136.33 o 
  -5  22   5       53.50      112.57     99.42 o 
  -4  22   5        0.97       41.20     86.57 o 
  -3  22   5        0.93        3.62     78.12 o 
  -2  22   5       49.19      107.83     85.43 o 
  -1  22   5      374.48      427.80    133.85 o 
   0  22   5       20.41       32.71     81.23 o 
   1  22   5       41.51      101.23     94.65 o 
   2  22   5        0.03       10.11     87.36 o 
   3  22   5        1.51      -32.62     84.06 o 
   4  22   5      111.23       60.67     99.72 o 
   5  22   5      872.93      721.44    164.33 o 
   6  22   5      346.22      470.62    147.33 o 
   7  22   5      722.54      693.13    230.63 o 
  -6  23   5       45.53      -75.75    151.57 o 
  -5  23   5      445.08      411.40    128.11 o 
  -4  23   5        1.62       86.31     93.05 o 
  -3  23   5      129.22      157.85     97.82 o 
  -2  23   5      209.86      280.12    107.36 o 
  -1  23   5      101.30      101.22     98.53 o 
   0  23   5       44.85       24.15     90.57 o 
   1  23   5      377.64      456.32    131.82 o 
   2  23   5      111.10      134.55    104.53 o 
   3  23   5      371.58      412.57    141.20 o 
   4  23   5        4.09      -60.43    113.03 o 
   5  23   5       13.05        4.26    100.99 o 
  -4  24   5      202.62      348.00    123.93 o 
  -3  24   5      536.81      591.12    137.08 o 
  -2  24   5      510.25      487.02    149.83 o 
  -1  24   5     1394.62     1200.53    198.07 o 
   0  24   5        5.14       -9.90     95.16 o 
   1  24   5       66.50      115.18    129.46 o 
   2  24   5       91.38       63.77    103.56 o 
   3  24   5        5.37       15.99    100.35 o 
   4  24   5      577.43      803.81    185.85 o 
  -1  25   5      121.19      118.32    117.50 o 
   0  25   5      422.94      515.57    149.51 o 
 -14   0   6        0.24      -30.30     86.48 o 
 -12   0   6     5979.30     5108.43    518.78 o 
 -10   0   6      301.10      222.34    142.93 o 
  -8   0   6    48366.79    48273.32   1175.20 o 
  -6   0   6        2.38      -42.35     63.52 o 
  -4   0   6    23368.74    23671.21   1397.54 o 
  -2   0   6     3132.91     3585.41    344.09 o 
   0   0   6    46021.82    44305.73    595.81 o 
   2   0   6     2238.72     2216.67     86.88 o 
   4   0   6    90676.04    85119.42    735.37 o 
   6   0   6     4139.69     4436.55    158.17 o 
   8   0   6     2058.96     2034.50    135.12 o 
  10   0   6    11349.69    10725.05    656.42 o 
  12   0   6     8939.28     8427.58    651.13 o 
  14   0   6       24.56      -63.52    116.46 o 
 -15   1   6      287.27      400.15    122.97 o 
 -14   1   6       19.57       49.10     77.24 o 
 -13   1   6       59.22      169.99     99.45 o 
 -12   1   6    13348.71    12609.34    434.99 o 
 -11   1   6      673.70      755.33    135.77 o 
 -10   1   6      190.93      112.65     93.36 o 
  -9   1   6       64.47       76.76     86.09 o 
  -8   1   6      636.65      586.39    136.59 o 
  -7   1   6     1135.02      966.62     80.63 o 
  -6   1   6     1287.60     1471.78     98.60 o 
  -5   1   6     1345.01     1393.14    102.39 o 
  -4   1   6    47760.30    47765.11   1698.55 o 
  -3   1   6     2127.48     2137.80     90.93 o 
  -2   1   6      671.77      593.86     61.13 o 
  -1   1   6    10816.04     8725.66   2865.60 o 
   0   1   6    59259.78    44976.56  11669.61 o 
   1   1   6      220.63      264.41     25.99 o 
   2   1   6    39354.73    47432.09    581.60 o 
   3   1   6      569.97      474.99     35.69 o 
   4   1   6     2650.83     2856.57     80.25 o 
   5   1   6      868.34      684.04    210.53 o 
   6   1   6     1590.73     1761.71     74.84 o 
   7   1   6     4959.22     5218.04    132.16 o 
   8   1   6     3652.54     3797.90    122.40 o 
   9   1   6       29.25      242.63    206.92 o 
  10   1   6      355.30      296.45    123.36 o 
  11   1   6      332.74      529.37    168.44 o 
  12   1   6     7675.71     7411.67    439.72 o 
  13   1   6        7.59       52.94     96.46 o 
  14   1   6      326.21      475.14    151.29 o 
  15   1   6      288.81      558.49    179.67 o 
 -15   2   6      898.84     1082.75    163.74 o 
 -14   2   6       24.23       75.21     93.46 o 
 -13   2   6      864.32     1077.74    175.68 o 
 -12   2   6     1541.60     1419.43    195.06 o 
 -11   2   6       42.25      110.67     84.42 o 
 -10   2   6       53.54      126.52     72.84 o 
  -9   2   6     3016.14     3141.53    191.94 o 
  -8   2   6     3440.05     3067.92    230.18 o 
  -7   2   6       81.09      113.81     43.22 o 
  -6   2   6        7.20       10.60     21.43 o 
  -5   2   6      297.20      446.49     48.26 o 
  -4   2   6     2260.00     2030.58     85.58 o 
  -3   2   6      161.37      185.71     36.20 o 
  -2   2   6     3083.23     3098.18     99.26 o 
  -1   2   6     3513.10     3380.73    224.13 o 
   0   2   6     4695.70     5208.75    116.97 o 
   1   2   6     1380.07     1040.65    176.64 o 
   2   2   6     6688.92     7158.06    111.12 o 
   3   2   6      264.77      220.89     27.30 o 
   4   2   6    33551.40    33897.55    383.60 o 
   5   2   6     1538.85     1303.55    165.56 o 
   6   2   6      197.68      743.38    259.54 o 
   7   2   6       31.22       59.03     32.24 o 
   8   2   6       10.42       36.79     37.20 o 
   9   2   6      937.72      921.97    105.38 o 
  10   2   6     9644.45     9940.17    362.76 o 
  11   2   6     5244.64     5230.76    355.07 o 
  12   2   6     3931.90     3938.96    561.13 o 
  13   2   6       58.52       12.46     89.60 o 
  14   2   6       33.62       36.42     92.69 o 
  15   2   6     1917.04     2053.21    330.86 o 
 -15   3   6      615.39      609.40    155.63 o 
 -14   3   6       26.57       65.56     97.53 o 
 -13   3   6      654.66      641.74    144.03 o 
 -12   3   6      945.94      930.98    163.25 o 
 -11   3   6     3818.29     3584.62    233.21 o 
 -10   3   6     1695.11     1442.09    161.65 o 
  -9   3   6      753.00      787.23    122.53 o 
  -8   3   6        0.18       28.44     40.15 o 
  -7   3   6      415.58      469.03     62.80 o 
  -6   3   6      729.19      899.26     67.69 o 
  -5   3   6      593.94      602.82     49.56 o 
  -4   3   6    14144.22    13683.95    302.83 o 
  -3   3   6     3428.21     3187.74     90.62 o 
  -2   3   6     1202.05     1142.36     46.15 o 
  -1   3   6      767.37      731.94     57.26 o 
   0   3   6    16427.01    17944.98    333.14 o 
   1   3   6     2232.67     2379.35     71.45 o 
   2   3   6    10188.88     5538.37   2100.89 o 
   3   3   6     2820.90     2706.09    206.30 o 
   4   3   6      508.69      381.39     54.02 o 
   5   3   6      781.63      719.15     70.49 o 
   6   3   6       25.06      110.51     29.45 o 
   7   3   6    14262.80    14593.59    229.22 o 
   8   3   6     3283.35     3199.62    143.95 o 
   9   3   6      408.75      533.72     87.48 o 
  10   3   6       31.62       54.14     67.10 o 
  11   3   6     1570.95     1388.27    262.04 o 
  12   3   6      699.14      753.80    238.22 o 
  13   3   6      147.52      183.16    111.55 o 
  14   3   6        1.14       45.81     95.39 o 
  15   3   6     1254.61     1451.46    272.56 o 
 -15   4   6      468.69      471.79    193.25 o 
 -14   4   6       85.27      194.77    104.81 o 
 -13   4   6      975.77     1012.95    169.19 o 
 -12   4   6      100.30      150.60     94.98 o 
 -11   4   6      224.18      206.70     93.16 o 
 -10   4   6      147.61      146.61     77.15 o 
  -9   4   6      644.22      526.17    101.47 o 
  -8   4   6    13553.24    12226.31    434.21 o 
  -7   4   6      384.68      423.48     63.15 o 
  -6   4   6     2209.14     2240.43     84.25 o 
  -5   4   6     1540.71     1541.94     71.79 o 
  -4   4   6     1249.50     1091.26     61.59 o 
  -3   4   6       32.08       41.44     17.56 o 
  -2   4   6     7099.46     7103.28    324.77 o 
  -1   4   6      103.60      198.55     38.04 o 
   0   4   6    21762.46    22051.05    365.20 o 
   1   4   6     3648.81     3356.28     86.51 o 
   2   4   6      213.16      292.34     44.88 o 
   3   4   6     1453.95     1195.31     76.76 o 
   4   4   6     1068.18      754.12    298.06 o 
   5   4   6      135.89      134.68     62.65 o 
   6   4   6     2574.07     1738.87    395.21 o 
   7   4   6      230.36      371.68     72.15 o 
   8   4   6     2664.33     2717.38    139.52 o 
   9   4   6     2256.85     2085.71    159.71 o 
  10   4   6      361.72      416.62    125.36 o 
  11   4   6     6081.02     5275.06    273.19 o 
  12   4   6        0.05       89.43    104.01 o 
  13   4   6      113.16      253.69    118.19 o 
  14   4   6       31.99       69.80    100.86 o 
 -15   5   6      197.49      267.90    125.83 o 
 -14   5   6        0.01      115.59     90.54 o 
 -13   5   6      241.15      437.99    155.05 o 
 -12   5   6     5618.24     5336.20    290.83 o 
 -11   5   6     1573.39     1811.85    192.44 o 
 -10   5   6      875.90      859.50    192.60 o 
  -9   5   6        2.41      -16.24     41.21 o 
  -8   5   6       11.05       58.61     70.87 o 
  -7   5   6        2.15        7.06     36.01 o 
  -6   5   6      305.61      375.06     59.98 o 
  -5   5   6     3321.92     3197.46    103.10 o 
  -4   5   6    23205.36    22192.37    563.36 o 
  -3   5   6     4150.76     4177.20    105.25 o 
  -2   5   6     1420.62     1304.59     97.80 o 
  -1   5   6     1193.06     1233.76     72.63 o 
   0   5   6   101696.93   100303.75   1930.07 o 
   1   5   6      570.19      562.09     50.50 o 
   2   5   6     1816.33     2240.36     99.74 o 
   3   5   6     3507.15     3162.05    120.79 o 
   4   5   6      411.34      574.37     68.40 o 
   5   5   6       96.79      122.38     41.26 o 
   6   5   6     9885.90     9133.57    702.02 o 
   7   5   6     6863.23     6678.48    286.53 o 
   8   5   6    41326.45    41210.97   1111.74 o 
   9   5   6       20.11       -4.78     53.94 o 
  10   5   6      123.07      257.02    111.17 o 
  11   5   6      658.28      599.15    209.10 o 
  12   5   6      971.74      986.64    195.85 o 
  13   5   6      225.86      301.97    128.78 o 
  14   5   6      932.30     1075.05    239.22 o 
 -15   6   6        1.07      108.70    156.16 o 
 -14   6   6      185.53      296.79    116.64 o 
 -13   6   6      713.25      796.13    160.95 o 
 -12   6   6      934.36     1040.51    170.42 o 
 -11   6   6       10.89      -12.82     80.38 o 
 -10   6   6       25.02       55.82     61.45 o 
  -9   6   6       26.48       77.91     54.58 o 
  -8   6   6    54225.54    55204.83   1247.74 o 
  -7   6   6     1143.85     1178.88    100.81 o 
  -6   6   6      101.64      108.78     35.98 o 
  -5   6   6      637.13      617.23     61.63 o 
  -4   6   6    14256.88    10816.98   2418.64 o 
  -3   6   6     2545.91     2498.48     87.98 o 
  -2   6   6    35823.88    33904.88   1797.50 o 
  -1   6   6     2338.47     1945.34    142.12 o 
   0   6   6    27187.55    27046.84    480.08 o 
   1   6   6        8.05       14.21     21.48 o 
   2   6   6       10.44       31.96     19.71 o 
   3   6   6     1301.23     1123.51     89.25 o 
   4   6   6    28805.42    28631.04    567.71 o 
   5   6   6     1411.44      947.14    466.21 o 
   6   6   6     9530.71     9558.24    239.19 o 
   7   6   6     1786.90      954.77    468.60 o 
   8   6   6     7192.96     6871.42    222.52 o 
   9   6   6      236.63      202.73     71.49 o 
  10   6   6     1323.51     1388.10    207.12 o 
  11   6   6       54.57      -51.32     91.65 o 
  12   6   6     1370.91     1535.27    246.38 o 
  13   6   6       56.16      147.89    119.08 o 
  14   6   6       16.46       22.62    119.33 o 
 -15   7   6       81.99      154.05    146.97 o 
 -14   7   6       79.60      175.48    111.02 o 
 -13   7   6       78.43      153.06    104.56 o 
 -12   7   6     7476.75     7243.41    339.11 o 
 -11   7   6       16.46       89.30     89.13 o 
 -10   7   6      336.79      165.65     88.23 o 
  -9   7   6        9.23       41.26     53.29 o 
  -8   7   6       20.39      148.99     62.63 o 
  -7   7   6     2429.05     2373.63    135.84 o 
  -6   7   6       38.47      185.56     64.14 o 
  -5   7   6        5.85       49.50     34.76 o 
  -4   7   6    32967.18    32211.77    330.79 o 
  -3   7   6      398.56      369.27     46.61 o 
  -2   7   6        6.55       33.17     29.52 o 
  -1   7   6     2672.18     2621.83    132.19 o 
   0   7   6    55472.42    52530.32    962.99 o 
   1   7   6      249.22      147.84     36.95 o 
   2   7   6        0.67       24.80     23.38 o 
   3   7   6     8732.94     8692.04    214.81 o 
   4   7   6     1647.39     1622.19    110.79 o 
   5   7   6       89.21       92.95     53.49 o 
   6   7   6    20965.51    21156.50    361.72 o 
   7   7   6      150.63       94.71     68.70 o 
   8   7   6    29184.73    30230.82   1282.13 o 
   9   7   6       22.62      123.98     67.00 o 
  10   7   6      599.26      521.50    145.84 o 
  11   7   6       21.42      -44.08     97.11 o 
  12   7   6      671.97      736.83    194.65 o 
  13   7   6       21.07       15.88    179.99 o 
  14   7   6     1959.74     1984.36    304.92 o 
 -14   8   6       92.58       89.70    136.59 o 
 -13   8   6      309.77      357.50    136.35 o 
 -12   8   6      550.38      723.09    151.99 o 
 -11   8   6       93.07      101.04     83.28 o 
 -10   8   6      623.28      289.96    254.82 o 
  -9   8   6      605.25      536.59    106.52 o 
  -8   8   6    22409.26    22077.72    389.04 o 
  -7   8   6     1677.32     1826.66    128.86 o 
  -6   8   6      504.67      546.44     65.67 o 
  -5   8   6     1897.92     1205.16    382.22 o 
  -4   8   6     3337.54     3080.20    114.00 o 
  -3   8   6      950.95     1093.91     89.93 o 
  -2   8   6     6115.18     5347.57    417.69 o 
  -1   8   6      114.86      260.63     50.81 o 
   0   8   6     9788.95     8572.77    309.45 o 
   1   8   6     1590.36     1802.96    102.39 o 
   2   8   6      963.04     1092.44     75.13 o 
   3   8   6     4149.47     4919.94    119.76 o 
   4   8   6    12997.32    13027.81    284.24 o 
   5   8   6     1351.42     1181.51    108.25 o 
   6   8   6    11735.09    11884.43    534.86 o 
   7   8   6      562.58      553.63     99.62 o 
   8   8   6     1905.19     1343.49    474.05 o 
   9   8   6      294.13      339.06     91.28 o 
  10   8   6     2154.53     2222.78    263.40 o 
  11   8   6     1775.00     1892.71    259.17 o 
  12   8   6      214.46      267.43    145.00 o 
  13   8   6        2.13      -26.47    179.99 o 
  14   8   6      153.19      243.51    259.39 o 
 -14   9   6      101.13      248.80    211.75 o 
 -13   9   6      326.51      356.61    127.88 o 
 -12   9   6     1167.80     1447.55    199.50 o 
 -11   9   6      771.49      602.31    132.61 o 
 -10   9   6      528.90      234.00    168.19 o 
  -9   9   6       18.67       10.36     58.95 o 
  -8   9   6      113.26      122.98     57.74 o 
  -7   9   6      211.30      152.80     58.54 o 
  -6   9   6     2008.91     1815.37    103.32 o 
  -5   9   6       40.69       48.98     39.44 o 
  -4   9   6       41.00       60.00     36.79 o 
  -3   9   6     1100.18     1130.64     97.46 o 
  -2   9   6       30.21       42.53     53.49 o 
  -1   9   6       97.34       67.27     36.02 o 
   0   9   6      110.63       52.02     31.29 o 
   1   9   6      403.56      392.21     56.53 o 
   2   9   6        0.45       78.87     32.75 o 
   3   9   6     1593.26     1613.87    118.17 o 
   4   9   6      104.32      192.29     62.65 o 
   5   9   6     1813.82     1817.46    131.54 o 
   6   9   6     9541.09    10094.98    411.80 o 
   7   9   6     5674.36     6148.58    236.87 o 
   8   9   6     2288.25     2188.76    218.58 o 
   9   9   6      209.06      237.79     90.04 o 
  10   9   6      140.61      116.46    148.22 o 
  11   9   6      929.63     1147.54    330.86 o 
  12   9   6      121.48      119.03    201.16 o 
  13   9   6      846.79      781.15    205.77 o 
  14   9   6     1878.29     1582.82    434.08 o 
 -14  10   6      614.54     1318.13    375.85 o 
 -13  10   6      533.97      656.42    202.13 o 
 -12  10   6      779.06      803.83    162.65 o 
 -11  10   6        1.78        8.40     69.78 o 
 -10  10   6      136.50      118.09     69.95 o 
  -9  10   6     1143.46     1360.14    163.57 o 
  -8  10   6     1451.88     1416.49    129.61 o 
  -7  10   6     2002.15     1956.34    133.79 o 
  -6  10   6     2795.14     2051.64    534.30 o 
  -5  10   6      862.14     1015.56     89.83 o 
  -4  10   6     1859.54     1676.94    122.64 o 
  -3  10   6     1491.71     1516.82    114.32 o 
  -2  10   6      115.00       71.27     35.61 o 
  -1  10   6      324.54      410.55     80.99 o 
   0  10   6     3666.44     3831.36    144.26 o 
   1  10   6      453.97      343.83     57.04 o 
   2  10   6      157.09      178.55     44.87 o 
   3  10   6     3399.62     3173.18    117.53 o 
   4  10   6    25051.55    25178.68    415.48 o 
   5  10   6     5664.36     5376.75    245.55 o 
   6  10   6     1237.89     1236.90    121.38 o 
   7  10   6      221.50      301.88     73.27 o 
   8  10   6      381.82      529.75     90.72 o 
   9  10   6       16.52        1.11     58.06 o 
  10  10   6       66.46        3.26     96.46 o 
  11  10   6     3269.41     3594.79    332.38 o 
  12  10   6      749.56     1047.50    225.04 o 
  13  10   6       26.80       95.97    143.20 o 
 -14  11   6       98.20     -100.58    158.81 o 
 -13  11   6       55.66      -31.76    169.40 o 
 -12  11   6     1757.97     1895.07    277.95 o 
 -11  11   6       36.20      113.81     81.26 o 
 -10  11   6      557.67      454.89    113.31 o 
  -9  11   6     1034.34     1033.94    150.18 o 
  -8  11   6       54.57      112.32     60.55 o 
  -7  11   6      139.40      174.10     60.05 o 
  -6  11   6     4029.04     4210.42    156.03 o 
  -5  11   6      421.01      458.86     72.25 o 
  -4  11   6    28769.42    28849.21    509.97 o 
  -3  11   6      189.43      192.04     63.11 o 
  -2  11   6      163.83       78.21     42.45 o 
  -1  11   6      228.80      315.64     62.51 o 
   0  11   6     7645.20     7205.57    286.01 o 
   1  11   6      711.02      625.86     76.87 o 
   2  11   6     3487.65     3557.79    245.90 o 
   3  11   6      698.45      678.29     84.05 o 
   4  11   6       27.87      102.12     60.36 o 
   5  11   6     2404.49     2457.71    156.99 o 
   6  11   6      721.61      684.53     99.75 o 
   7  11   6      323.64      248.49     72.11 o 
   8  11   6     1589.44     1824.80    150.52 o 
   9  11   6       92.84       53.34     73.79 o 
  10  11   6       63.11       33.71     83.03 o 
  11  11   6     1549.89     1478.35    269.98 o 
  12  11   6     3668.79     3602.66    372.30 o 
  13  11   6      368.36      280.74    173.79 o 
 -13  12   6      122.76      174.69    211.75 o 
 -12  12   6     1931.59     2112.19    455.26 o 
 -11  12   6       71.69      100.58    117.51 o 
 -10  12   6      122.17      198.39     94.17 o 
  -9  12   6      767.14      878.81    145.33 o 
  -8  12   6     9800.32     9513.32    289.86 o 
  -7  12   6        0.62      -40.48     41.83 o 
  -6  12   6     1304.80     1331.46    107.52 o 
  -5  12   6      934.98      906.85    110.77 o 
  -4  12   6    11617.38    11368.78    287.67 o 
  -3  12   6     7365.27     7241.36    232.05 o 
  -2  12   6       60.19       67.24     50.72 o 
  -1  12   6     3708.95     3704.08    196.37 o 
   0  12   6     7627.26     7419.19    242.98 o 
   1  12   6       53.89        3.42     37.45 o 
   2  12   6     1372.85     1129.15    104.72 o 
   3  12   6     1233.70     1566.76    159.39 o 
   4  12   6    61133.69    60843.72   2204.25 o 
   5  12   6      237.83      264.27     78.42 o 
   6  12   6      171.71      215.40     72.06 o 
   7  12   6      771.18      926.64    125.49 o 
   8  12   6      874.81      779.08    118.78 o 
   9  12   6      355.07      606.52    132.68 o 
  10  12   6     1050.81      588.35    309.26 o 
  11  12   6      156.71      226.03    160.44 o 
  12  12   6     3745.60     3684.01    363.18 o 
  13  12   6       22.08       66.69    217.04 o 
 -13  13   6      137.24      195.87    201.16 o 
 -12  13   6     5702.21     4933.74    566.43 o 
 -11  13   6     1083.17     1266.43    230.18 o 
 -10  13   6       11.66        2.10     98.72 o 
  -9  13   6     1271.90     1321.82    179.11 o 
  -8  13   6       22.87       43.20     62.34 o 
  -7  13   6       79.89      162.64     66.89 o 
  -6  13   6      111.72      132.71     52.46 o 
  -5  13   6      262.84      274.58     78.45 o 
  -4  13   6    35239.04    36914.71    527.99 o 
  -3  13   6        0.87       -8.19     56.37 o 
  -2  13   6       55.92      136.28     63.60 o 
  -1  13   6      435.12      519.27     88.58 o 
   0  13   6    16778.45    15820.56    738.01 o 
   1  13   6     1389.07     1365.54    118.92 o 
   2  13   6     8458.32     8367.89    240.75 o 
   3  13   6     1050.71     1168.31    149.53 o 
   4  13   6      184.45      241.97     92.08 o 
   5  13   6      977.75      824.87    113.87 o 
   6  13   6      727.15      617.30    102.10 o 
   7  13   6      183.63      131.47     74.46 o 
   8  13   6     4339.57     4114.47    255.26 o 
   9  13   6        0.11       92.55    109.20 o 
  10  13   6      130.27      263.97    105.89 o 
  11  13   6      456.54      469.04    188.34 o 
  12  13   6     3081.72     3185.69    374.51 o 
 -13  14   6       95.30     -148.22    148.22 o 
 -12  14   6      717.92      688.18    301.74 o 
 -11  14   6       37.91       27.04    129.04 o 
 -10  14   6       27.43      174.99    130.96 o 
  -9  14   6        1.32       56.06    106.59 o 
  -8  14   6     7545.40     6491.69   1353.49 o 
  -7  14   6        8.93       37.74     61.13 o 
  -6  14   6       33.41       68.40     57.95 o 
  -5  14   6      661.83      684.00    105.42 o 
  -4  14   6     5351.41     5413.20    220.45 o 
  -3  14   6     3134.01     2637.47    163.89 o 
  -2  14   6       56.99       79.95     57.54 o 
  -1  14   6     5979.69     5560.70    337.72 o 
   0  14   6     5199.60     5058.29    236.87 o 
   1  14   6      147.37      176.82     67.17 o 
   2  14   6     2442.70     2422.70    149.94 o 
   3  14   6      171.09      148.94     81.91 o 
   4  14   6     9080.79     9636.12    643.46 o 
   5  14   6      129.36       60.56     72.40 o 
   6  14   6      428.51      441.50    100.00 o 
   7  14   6       75.72       38.63     73.53 o 
   8  14   6      234.81      363.90    112.13 o 
   9  14   6       33.24      -39.11     76.24 o 
  10  14   6     4344.79     4231.53    293.81 o 
  11  14   6     1027.11      797.44    220.82 o 
  12  14   6     2074.81     1732.71    295.64 o 
 -12  15   6     1421.21     1487.53    402.32 o 
 -11  15   6     1912.27     1699.28    423.50 o 
 -10  15   6      533.80      691.33    188.34 o 
  -9  15   6      134.66      122.55    125.02 o 
  -8  15   6       66.85       82.05     88.52 o 
  -7  15   6       67.83       40.34     79.71 o 
  -6  15   6        7.28      -19.66     55.40 o 
  -5  15   6      647.90      669.57    110.33 o 
  -4  15   6      980.41     1192.08    132.61 o 
  -3  15   6      216.00      200.92     72.51 o 
  -2  15   6      333.56      388.22     87.43 o 
  -1  15   6      647.22      684.22    107.32 o 
   0  15   6     1465.31     1286.05    131.42 o 
   1  15   6      166.43      188.01     83.84 o 
   2  15   6     7414.31     6661.85    509.64 o 
   3  15   6     1358.92     1410.66    167.35 o 
   4  15   6       68.30       26.79     69.74 o 
   5  15   6       36.18       36.41     70.69 o 
   6  15   6     1094.01     1121.63    159.77 o 
   7  15   6     2568.03     2553.98    198.46 o 
   8  15   6      109.17      156.26    103.32 o 
   9  15   6        0.39      -27.91     88.39 o 
  10  15   6      169.26      100.02    108.53 o 
  11  15   6        7.25       58.85    141.18 o 
  12  15   6      122.75      184.40    153.90 o 
 -12  16   6       10.54      -15.88    217.04 o 
 -11  16   6        2.40     -116.46    190.57 o 
 -10  16   6      102.71      267.21    157.08 o 
  -9  16   6       57.03       94.18    123.36 o 
  -8  16   6       18.31       30.02     87.58 o 
  -7  16   6      191.15      217.04     98.34 o 
  -6  16   6      807.84      920.48    125.16 o 
  -5  16   6       13.01       38.75     62.16 o 
  -4  16   6      189.57      172.22     69.18 o 
  -3  16   6        5.91       36.06     57.64 o 
  -2  16   6     1779.30     1965.22    160.46 o 
  -1  16   6      502.72      658.68    106.33 o 
   0  16   6       85.01       50.96     61.99 o 
   1  16   6        0.10      -12.96     62.06 o 
   2  16   6      251.79      238.97     90.54 o 
   3  16   6       43.49       87.17     72.99 o 
   4  16   6      344.13      430.16    110.67 o 
   5  16   6      284.87      286.69    104.38 o 
   6  16   6       94.72      134.78     95.51 o 
   7  16   6        1.14        9.99     77.21 o 
   8  16   6      618.83      616.71    146.96 o 
   9  16   6      635.78      776.95    165.81 o 
  10  16   6     2525.89     2789.92    277.51 o 
  11  16   6     1124.73     1185.64    262.92 o 
 -11  17   6      229.30     -105.87    211.75 o 
 -10  17   6     1313.02      820.52    344.09 o 
  -9  17   6      172.52      161.47    136.63 o 
  -8  17   6       13.65      -38.89     87.85 o 
  -7  17   6      246.97      209.38    107.23 o 
  -6  17   6      481.63      424.72    104.68 o 
  -5  17   6      451.01      376.05     96.77 o 
  -4  17   6     2665.14     2783.63    184.77 o 
  -3  17   6       64.50       25.60     65.85 o 
  -2  17   6      147.27      201.56     77.34 o 
  -1  17   6      709.97      947.65    130.56 o 
   0  17   6     9029.06     8753.43    290.04 o 
   1  17   6     3519.41     3389.41    230.19 o 
   2  17   6       23.34       21.22     70.87 o 
   3  17   6      626.79      571.81    130.23 o 
   4  17   6       36.96      100.19     87.25 o 
   5  17   6       43.76       52.65     89.41 o 
   6  17   6       52.80       20.90     86.66 o 
   7  17   6      716.07      830.74    161.47 o 
   8  17   6     2959.66     2743.83    334.00 o 
   9  17   6       17.87      -26.81     93.60 o 
  10  17   6        4.60      -14.19     97.08 o 
  11  17   6      135.33      169.65    155.13 o 
 -10  18   6      121.10      317.62    275.27 o 
  -9  18   6        8.94       32.85    133.54 o 
  -8  18   6     5637.98     6338.86    337.07 o 
  -7  18   6      659.38      861.24    161.47 o 
  -6  18   6      335.52      576.78    116.41 o 
  -5  18   6      688.60      647.14    124.42 o 
  -4  18   6     1846.99     1722.70    173.40 o 
  -3  18   6      325.76      199.14     88.28 o 
  -2  18   6     1030.48      814.57    127.10 o 
  -1  18   6      612.52      631.22    119.03 o 
   0  18   6     7607.28     7645.48    287.85 o 
   1  18   6      195.92      164.15    102.31 o 
   2  18   6      319.33      332.42    114.37 o 
   3  18   6      280.31      370.81    113.31 o 
   4  18   6     9061.05     7893.85    357.56 o 
   5  18   6      148.18      256.77    113.38 o 
   6  18   6      394.17      551.26    145.07 o 
   7  18   6      546.25      605.32    150.26 o 
   8  18   6     1448.67     1429.17    269.43 o 
   9  18   6     1165.61     1194.97    200.77 o 
  10  18   6       79.61       34.57    104.73 o 
 -10  19   6      156.03      211.75    275.27 o 
  -9  19   6      368.57      531.08    196.49 o 
  -8  19   6       18.13      143.09    116.08 o 
  -7  19   6      880.05      903.64    174.00 o 
  -6  19   6        7.06       42.44     96.63 o 
  -5  19   6      650.66      784.97    139.59 o 
  -4  19   6     5061.12     5032.31    253.27 o 
  -3  19   6       73.19       45.15     74.77 o 
  -2  19   6      369.59      370.34    104.45 o 
  -1  19   6      946.90      945.39    138.12 o 
   0  19   6    10561.82    10681.14    415.66 o 
   1  19   6     3865.35     3630.15    271.70 o 
   2  19   6      232.50      251.55    161.56 o 
   3  19   6     1517.82     1706.95    215.97 o 
   4  19   6       11.69       25.44     92.25 o 
   5  19   6      255.79      243.89    117.74 o 
   6  19   6      515.00      546.90    147.23 o 
   7  19   6        0.01      151.50    117.66 o 
   8  19   6     5301.03     5322.32    415.04 o 
   9  19   6        4.36       81.83    130.85 o 
  -9  20   6       55.26       69.46    148.60 o 
  -8  20   6     4984.11     5022.98    404.27 o 
  -7  20   6      889.46      831.31    175.89 o 
  -6  20   6        0.02      136.00    105.77 o 
  -5  20   6      480.69      563.67    128.15 o 
  -4  20   6     1365.42     1122.19    160.30 o 
  -3  20   6     1030.39     1044.67    150.28 o 
  -2  20   6     1410.10     1346.93    165.31 o 
  -1  20   6      322.96      292.63     96.03 o 
   0  20   6     1467.97     1504.53    201.08 o 
   1  20   6      344.72      372.46    126.49 o 
   2  20   6       55.93       97.05     94.83 o 
   3  20   6      464.13      651.40    148.81 o 
   4  20   6     3233.64     3158.00    280.15 o 
   5  20   6      192.76      415.91    131.61 o 
   6  20   6      892.46     1037.42    189.05 o 
   7  20   6     1058.66     1000.14    195.01 o 
   8  20   6      523.57      668.58    207.52 o 
  -8  21   6       74.30       80.36    164.03 o 
  -7  21   6      640.76      754.97    173.61 o 
  -6  21   6      184.96      246.04    127.56 o 
  -5  21   6      271.55      354.17    112.09 o 
  -4  21   6      647.14      781.78    140.25 o 
  -3  21   6       63.15       68.00     81.47 o 
  -2  21   6        3.09      -50.95     73.64 o 
  -1  21   6      339.73      415.67    135.19 o 
   0  21   6     1564.58     1379.28    198.90 o 
   1  21   6      467.31      350.86    124.38 o 
   2  21   6      232.77      447.77    135.43 o 
   3  21   6      863.27     1071.44    186.96 o 
   4  21   6       57.39       58.31     97.17 o 
   5  21   6        0.05      -40.29     88.02 o 
   6  21   6     1041.01      923.52    186.29 o 
   7  21   6      208.02      246.62    190.46 o 
  -7  22   6      144.79       87.38    159.05 o 
  -6  22   6       75.93      108.10    115.18 o 
  -5  22   6       61.45      166.22    100.89 o 
  -4  22   6       21.97       30.52     83.69 o 
  -3  22   6        1.45      -16.51     80.80 o 
  -2  22   6        4.52       75.40     87.79 o 
  -1  22   6       31.10        1.04     84.44 o 
   0  22   6       34.12      -27.88     80.22 o 
   1  22   6       13.82       70.73    108.10 o 
   2  22   6       28.22       71.33    104.22 o 
   3  22   6      408.87      510.86    147.90 o 
   4  22   6       43.89       69.75    100.77 o 
   5  22   6       10.09       14.92     99.21 o 
   6  22   6      474.33      446.86    146.64 o 
  -6  23   6      181.56      305.77    132.15 o 
  -5  23   6        1.16        1.18     95.46 o 
  -4  23   6      417.23      500.87    124.93 o 
  -3  23   6       43.27       84.92     93.58 o 
  -2  23   6      150.42      176.41    120.05 o 
  -1  23   6       26.23      -61.20     84.25 o 
   0  23   6      685.37      677.69    159.90 o 
   1  23   6       89.98      161.07    108.53 o 
   2  23   6       39.08       66.82     98.81 o 
   3  23   6        2.10       31.45     99.11 o 
   4  23   6       13.19        2.04    104.07 o 
   5  23   6      183.99      163.15    112.88 o 
  -4  24   6      499.68      650.73    149.62 o 
  -3  24   6      616.13      654.85    170.06 o 
  -2  24   6       89.66      264.51    130.01 o 
  -1  24   6      809.23      950.57    211.57 o 
   0  24   6      693.36      844.18    178.47 o 
   1  24   6       25.48       48.54     95.54 o 
   2  24   6       74.61       55.82     96.63 o 
   3  24   6       67.59       51.05    114.10 o 
 -15   0   7     3378.68     3732.14    360.86 o 
 -13   0   7      625.45      444.00    147.54 o 
 -11   0   7      678.72      587.60    232.92 o 
  -9   0   7    47939.05    44101.88   1206.97 o 
  -7   0   7    15496.95    15970.98    958.16 o 
  -5   0   7      976.09      884.53    100.58 o 
  -3   0   7    39403.66    41383.72   2869.19 o 
  -1   0   7    32048.67    31711.76   2739.49 o 
   1   0   7     5481.32     4501.86    193.92 o 
   3   0   7    56454.82    60611.90   1420.17 o 
   5   0   7      773.32      948.95     82.83 o 
   7   0   7    10955.29    11887.86    420.91 o 
   9   0   7    10077.34    10230.54    772.88 o 
  11   0   7     5493.81     4976.08    487.02 o 
  13   0   7      144.48      206.45    153.52 o 
 -15   1   7      513.39      787.41    154.20 o 
 -14   1   7       11.46       -7.71     71.68 o 
 -13   1   7      815.32      908.17    160.60 o 
 -12   1   7     1253.61      981.71    168.57 o 
 -11   1   7     1135.89     1189.07    166.77 o 
 -10   1   7       45.60       15.21     87.43 o 
  -9   1   7     2683.64     3137.54    254.46 o 
  -8   1   7      733.17      764.94    155.31 o 
  -7   1   7    23270.43    24376.46   1586.87 o 
  -6   1   7       16.65       62.94     37.20 o 
  -5   1   7      800.42      726.56     61.89 o 
  -4   1   7     1384.47     1430.83     79.60 o 
  -3   1   7      149.71      178.60     38.00 o 
  -2   1   7        0.88        5.78     23.85 o 
  -1   1   7   116244.15    74611.51  30822.45 o 
   0   1   7     7155.63     5302.29   1198.04 o 
   1   1   7    10576.13    10042.21    159.01 o 
   2   1   7      114.08      151.60     23.61 o 
   3   1   7      973.04     1084.41     51.94 o 
   4   1   7     2454.50     2504.02     76.43 o 
   5   1   7     2700.94     3443.89    242.96 o 
   6   1   7       70.41       55.23     24.21 o 
   7   1   7    23803.34    23962.55    308.64 o 
   8   1   7      920.89     1054.14     91.90 o 
   9   1   7       16.58       22.16     47.20 o 
  10   1   7        1.24       10.96     80.41 o 
  11   1   7     7707.12     7429.73    415.50 o 
  12   1   7     1321.66     1366.75    239.48 o 
  13   1   7       17.41       27.55     91.65 o 
  14   1   7       47.04       24.88     92.69 o 
 -15   2   7     1887.54     2313.78    229.61 o 
 -14   2   7       99.48      155.98    117.95 o 
 -13   2   7      106.61      193.28    100.57 o 
 -12   2   7        6.95       94.14     94.16 o 
 -11   2   7        0.21       -9.59     65.64 o 
 -10   2   7       41.00       48.37     88.42 o 
  -9   2   7    19135.51    18498.41    680.24 o 
  -8   2   7     1780.74     1617.41    196.49 o 
  -7   2   7      120.81      171.20     54.58 o 
  -6   2   7      172.30      144.58     36.48 o 
  -5   2   7     1826.43     1889.12     86.30 o 
  -4   2   7        6.43        5.47     23.82 o 
  -3   2   7     5194.00     5563.13    149.16 o 
  -2   2   7     2513.45     2432.56     95.13 o 
  -1   2   7    10416.09     8754.40    666.68 o 
   0   2   7      116.16       64.11     19.85 o 
   1   2   7     3164.61     3420.35     87.28 o 
   2   2   7     2236.94     2345.16     65.38 o 
   3   2   7    19971.21    21588.52    354.60 o 
   4   2   7      290.24      279.78     33.28 o 
   5   2   7      766.69      718.34     74.42 o 
   6   2   7        9.81       22.72     22.53 o 
   7   2   7     3046.06     2737.07    102.44 o 
   8   2   7     5332.62     5216.64    166.56 o 
   9   2   7       55.99       77.04     51.62 o 
  10   2   7      382.79      508.62    140.33 o 
  11   2   7     1852.80     1893.34    259.97 o 
  12   2   7        6.77       60.27    106.63 o 
  13   2   7       28.73      106.13    203.81 o 
  14   2   7     1424.91     1207.80    233.39 o 
 -15   3   7      134.09      344.59    147.35 o 
 -14   3   7        0.23      132.60     96.38 o 
 -13   3   7      286.23      454.38    129.94 o 
 -12   3   7     5084.66     4776.96    276.80 o 
 -11   3   7       54.30       33.53     79.46 o 
 -10   3   7      540.42      628.56    141.32 o 
  -9   3   7      317.64      257.82     97.69 o 
  -8   3   7     1360.23     1425.51    142.02 o 
  -7   3   7     4037.92     4370.15    156.69 o 
  -6   3   7     1955.09     1809.10     80.67 o 
  -5   3   7     5360.79     5790.35    160.83 o 
  -4   3   7      759.77      859.99     56.88 o 
  -3   3   7     1922.52     1891.83     98.27 o 
  -2   3   7      741.46      649.41     67.95 o 
  -1   3   7     2109.50     1870.30     84.81 o 
   0   3   7     1327.04     1264.56     49.16 o 
   1   3   7      197.73      205.13     26.92 o 
   2   3   7     1262.65     1015.99    159.46 o 
   3   3   7     6820.10     6991.82    170.83 o 
   4   3   7     5923.61     6202.55    220.06 o 
   5   3   7     3403.50     3226.98    156.50 o 
   6   3   7     5991.12     5960.45    146.43 o 
   7   3   7      210.27      280.57     94.96 o 
   8   3   7     2924.15     2809.37    134.62 o 
   9   3   7      377.94      437.89     82.63 o 
  10   3   7     1773.77     1712.32    174.35 o 
  11   3   7      143.41      218.26    120.58 o 
  12   3   7     4909.81     5105.83    364.95 o 
  13   3   7       10.51       32.52     88.93 o 
  14   3   7      286.53      371.97    145.00 o 
 -15   4   7       88.10      132.26    116.19 o 
 -14   4   7      108.90      140.14    104.38 o 
 -13   4   7      260.09      274.64    114.93 o 
 -12   4   7        8.62       76.65    100.57 o 
 -11   4   7     1632.08     1713.17    189.91 o 
 -10   4   7      312.70      129.42    166.64 o 
  -9   4   7     2105.45     1837.42    169.40 o 
  -8   4   7     1386.08     1552.33    149.31 o 
  -7   4   7       12.18        0.44     35.57 o 
  -6   4   7     1513.80     1500.16    103.02 o 
  -5   4   7     4299.81     4564.32    121.43 o 
  -4   4   7     1647.06     1856.73     78.09 o 
  -3   4   7    11471.45    13175.63    293.76 o 
  -2   4   7     3034.32     2872.67    231.52 o 
  -1   4   7      717.85      910.12     69.47 o 
   0   4   7      129.26       68.44     30.82 o 
   1   4   7        6.66       43.77     20.50 o 
   2   4   7     4508.32     4257.12    132.83 o 
   3   4   7    21935.38    15694.84   5581.14 o 
   4   4   7     1352.94     1205.75    157.75 o 
   5   4   7     1697.41     1599.74    246.80 o 
   6   4   7      100.46      125.06     47.34 o 
   7   4   7     2294.55     1918.52    304.24 o 
   8   4   7     7126.23     7621.62    227.72 o 
   9   4   7     1077.22     1068.35    131.11 o 
  10   4   7      377.97      488.77    106.33 o 
  11   4   7      136.75      237.75    124.65 o 
  12   4   7        0.50       15.88     82.35 o 
  13   4   7      160.26      276.24    122.00 o 
  14   4   7      905.56      715.16    194.22 o 
 -15   5   7        9.10       12.67     97.53 o 
 -14   5   7      180.90      201.01    108.98 o 
 -13   5   7     4410.46     4486.52    281.05 o 
 -12   5   7     1527.47     1535.90    195.26 o 
 -11   5   7     4025.38     3455.71    365.84 o 
 -10   5   7      426.71      180.17    106.01 o 
  -9   5   7       91.31      187.64     74.69 o 
  -8   5   7       35.44       80.99     71.50 o 
  -7   5   7     3573.04     3454.98    143.84 o 
  -6   5   7     1337.71     1439.62     80.97 o 
  -5   5   7    32776.95    34646.32    737.31 o 
  -4   5   7      136.23      153.07     34.30 o 
  -3   5   7      346.58      383.62     41.31 o 
  -2   5   7     2032.78     1746.39    370.73 o 
  -1   5   7    25642.47    26951.17    410.31 o 
   0   5   7     1630.01     1797.35     84.77 o 
   1   5   7     5235.65     5378.03    175.74 o 
   2   5   7      808.78      787.67     74.61 o 
   3   5   7     1424.34     1389.15     93.82 o 
   4   5   7     1190.35     1224.26     94.44 o 
   5   5   7     5906.82     3899.84   1300.17 o 
   6   5   7      443.64      216.66    130.77 o 
   7   5   7    15554.75    10034.95   3814.85 o 
   8   5   7      659.93      575.70     87.59 o 
   9   5   7      100.67      126.80     58.74 o 
  10   5   7      813.65      793.91    314.98 o 
  11   5   7     3685.59     3706.76    304.92 o 
  12   5   7     1545.34     1728.78    260.74 o 
  13   5   7      244.55      386.44    138.50 o 
  14   5   7       21.74      100.29    100.24 o 
 -15   6   7      272.06      435.00    161.25 o 
 -14   6   7      162.46      124.40    106.62 o 
 -13   6   7      945.13     1282.55    194.38 o 
 -12   6   7      598.40      681.79    146.99 o 
 -11   6   7     6492.47     4388.70   1806.67 o 
 -10   6   7      346.87      356.25    115.16 o 
  -9   6   7    10078.26     9616.13    325.20 o 
  -8   6   7      144.93      315.07     87.35 o 
  -7   6   7     1706.28     1513.82    179.56 o 
  -6   6   7       19.41      111.83     39.74 o 
  -5   6   7    31275.97    30457.21    460.78 o 
  -4   6   7       39.62       88.70     27.93 o 
  -3   6   7    40127.52    39392.08    712.90 o 
  -2   6   7      229.98      155.17     81.28 o 
  -1   6   7    13192.25    13243.64    361.82 o 
   0   6   7      309.68      281.95     47.31 o 
   1   6   7     1635.75     1507.30     85.17 o 
   2   6   7       97.11      137.09     25.51 o 
   3   6   7    88714.66    84975.24   1635.71 o 
   4   6   7        0.94       24.35     33.72 o 
   5   6   7     2363.95     2396.71    125.34 o 
   6   6   7      332.12      345.19     69.57 o 
   7   6   7     9869.52     9769.14    310.22 o 
   8   6   7       88.62       99.27     55.04 o 
   9   6   7      243.05      234.67     76.88 o 
  10   6   7       58.50      -47.77     97.93 o 
  11   6   7     2580.39     2988.02    418.20 o 
  12   6   7       68.56      101.34    101.64 o 
  13   6   7      132.46      285.27    132.28 o 
  14   6   7      152.56      258.33    243.51 o 
 -14   7   7        0.96      104.27    119.33 o 
 -13   7   7     5096.50     5532.58    315.75 o 
 -12   7   7       29.96       67.19     96.24 o 
 -11   7   7     5234.13     3450.51   1809.45 o 
 -10   7   7        3.84        6.32     58.32 o 
  -9   7   7       71.46      140.58     68.72 o 
  -8   7   7      800.21      838.98    100.09 o 
  -7   7   7     7822.26     7765.84    262.08 o 
  -6   7   7     7226.88     7320.72    199.62 o 
  -5   7   7    54235.93    56026.85    867.29 o 
  -4   7   7      896.75      980.93     74.94 o 
  -3   7   7     1252.61     1012.83     86.43 o 
  -2   7   7      343.91      225.72    154.89 o 
  -1   7   7     1830.89     1350.17     87.32 o 
   0   7   7      761.41      736.04     69.67 o 
   1   7   7     3380.47     2985.32    109.35 o 
   2   7   7     2900.37     2733.09     89.34 o 
   3   7   7       35.79      175.33     52.44 o 
   4   7   7      339.64      338.31     65.81 o 
   5   7   7    11798.04    10986.56    479.08 o 
   6   7   7     1472.76     1063.79    146.70 o 
   7   7   7    23064.03    22357.07    579.36 o 
   8   7   7       79.09       46.52     41.06 o 
   9   7   7       11.29      -23.06     53.58 o 
  10   7   7       63.08       75.77     95.40 o 
  11   7   7     6447.90     6372.71    383.59 o 
  12   7   7      415.63      534.66    232.92 o 
  13   7   7       62.21      144.78    110.62 o 
  14   7   7       45.38       66.73    124.21 o 
 -14   8   7       91.01      141.67    125.02 o 
 -13   8   7       93.42       14.49    111.93 o 
 -12   8   7      195.05      265.92    135.71 o 
 -11   8   7     3249.98     2877.30    364.92 o 
 -10   8   7      199.68      239.94     89.62 o 
  -9   8   7       18.20       65.40     65.44 o 
  -8   8   7     1361.25     1537.89    127.10 o 
  -7   8   7     1970.79     2115.00    132.88 o 
  -6   8   7      528.82      574.24     69.40 o 
  -5   8   7    18198.86    18555.43    444.70 o 
  -4   8   7      799.67      767.31     70.69 o 
  -3   8   7    17587.54    17738.07    565.09 o 
  -2   8   7      360.69      283.33    184.87 o 
  -1   8   7      847.07      926.18     82.22 o 
   0   8   7      195.75      410.40     56.87 o 
   1   8   7     1716.87     2179.89     99.80 o 
   2   8   7     2046.55     2001.55     91.70 o 
   3   8   7    36261.99    36665.02    852.37 o 
   4   8   7     5217.22     4551.16    204.73 o 
   5   8   7      886.60      847.02    118.67 o 
   6   8   7        1.01        2.83     60.05 o 
   7   8   7     3436.97     3965.28    197.90 o 
   8   8   7     1229.73     1301.53    125.31 o 
   9   8   7      433.08      428.04    101.90 o 
  10   8   7     1358.17     1405.24    227.51 o 
  11   8   7     2168.85     1994.37    267.62 o 
  12   8   7       22.58        8.47    111.55 o 
  13   8   7       24.35      137.64    190.57 o 
  14   8   7       45.07      -41.29    105.71 o 
 -14   9   7      136.80      142.93    190.57 o 
 -13   9   7      504.83      583.26    187.05 o 
 -12   9   7     1191.42     1178.45    228.24 o 
 -11   9   7     2688.80     2284.05    267.60 o 
 -10   9   7       14.72       26.47     69.23 o 
  -9   9   7       82.33      107.07     72.40 o 
  -8   9   7      377.99      500.04     86.17 o 
  -7   9   7     1134.32     1011.20    107.10 o 
  -6   9   7     1102.31     1095.52     91.74 o 
  -5   9   7     3910.20     3837.55    138.70 o 
  -4   9   7     1130.22     1227.20     89.48 o 
  -3   9   7        1.10       41.73     41.52 o 
  -2   9   7      675.48      283.34    151.25 o 
  -1   9   7     2994.98     3167.63    132.17 o 
   0   9   7      515.17      558.14     68.09 o 
   1   9   7     1609.65     1800.85     97.83 o 
   2   9   7     2863.57     2888.31    116.55 o 
   3   9   7      194.54      228.33     43.27 o 
   4   9   7     2089.78     1931.69    136.73 o 
   5   9   7      114.89       82.31     53.67 o 
   6   9   7      958.08      942.78    109.07 o 
   7   9   7     1403.87     1310.13    127.24 o 
   8   9   7      705.56      808.56    106.22 o 
   9   9   7       41.81       41.40     57.88 o 
  10   9   7      330.57      209.02    119.61 o 
  11   9   7      667.53      726.51    184.58 o 
  12   9   7     4310.62     4397.59    463.20 o 
  13   9   7       55.95      111.17    211.75 o 
 -14  10   7        3.43      -63.52    148.22 o 
 -13  10   7      109.45       58.89    121.76 o 
 -12  10   7      201.71       49.91    117.51 o 
 -11  10   7      864.95      879.94    198.28 o 
 -10  10   7       13.72      -31.36     70.68 o 
  -9  10   7     4439.69     4311.80    241.14 o 
  -8  10   7     2777.77     2651.05    160.21 o 
  -7  10   7      593.04      701.72     94.29 o 
  -6  10   7      337.31      193.21    101.38 o 
  -5  10   7       95.63       59.00     45.28 o 
  -4  10   7      684.59      642.19     88.83 o 
  -3  10   7      600.93      533.98     80.08 o 
  -2  10   7     1106.28      570.83    312.77 o 
  -1  10   7     1684.96     1759.46    112.98 o 
   0  10   7      350.99      242.41     53.44 o 
   1  10   7     2053.18     1938.45    112.32 o 
   2  10   7      679.26      692.65     74.42 o 
   3  10   7      530.58      377.95     90.24 o 
   4  10   7     7056.92     7095.50    344.60 o 
   5  10   7       17.28      -30.26     45.74 o 
   6  10   7       67.24       66.55     52.12 o 
   7  10   7      561.59      658.65     98.21 o 
   8  10   7      608.31      801.03    108.94 o 
   9  10   7     5125.52     4042.01    745.46 o 
  10  10   7      545.89      497.33    126.36 o 
  11  10   7        0.25       28.05    123.36 o 
  12  10   7       39.08      102.05    134.13 o 
  13  10   7      607.69      344.09    264.69 o 
 -13  11   7      799.03      632.60    262.04 o 
 -12  11   7      429.72      531.49    168.32 o 
 -11  11   7        3.54      -29.06     95.40 o 
 -10  11   7      309.14      334.37    146.97 o 
  -9  11   7      104.48      194.25     94.47 o 
  -8  11   7       49.01      130.49     66.83 o 
  -7  11   7     4674.87     4617.14    326.73 o 
  -6  11   7      314.76      397.63     67.10 o 
  -5  11   7     9665.58     9050.57    256.69 o 
  -4  11   7       35.92      -14.21     50.91 o 
  -3  11   7      423.21      517.82     83.34 o 
  -2  11   7      541.69      352.95    186.17 o 
  -1  11   7    22423.03    21775.23    371.34 o 
   0  11   7        3.30       54.03     39.68 o 
   1  11   7     4540.31     4672.18    169.63 o 
   2  11   7        7.99       -3.11     37.78 o 
   3  11   7        0.11       79.71     70.16 o 
   4  11   7     5728.79     5457.15    238.39 o 
   5  11   7     5334.39     4981.17    206.43 o 
   6  11   7       18.21      -42.26     44.09 o 
   7  11   7     5297.34     5683.84    231.11 o 
   8  11   7        0.33       35.40     57.98 o 
   9  11   7      122.56      113.46     82.47 o 
  10  11   7     1472.27      944.43    380.05 o 
  11  11   7     1401.76     1534.26    261.70 o 
  12  11   7     2170.17     2191.49    315.80 o 
  13  11   7      437.10      225.11    155.09 o 
 -13  12   7      334.36      227.63    211.75 o 
 -12  12   7       43.06       84.70    119.78 o 
 -11  12   7      316.89      407.01    161.54 o 
 -10  12   7      333.61      460.80    156.68 o 
  -9  12   7    12953.02    12445.99   1299.61 o 
  -8  12   7      858.93      816.67    141.95 o 
  -7  12   7      229.36      172.30    105.37 o 
  -6  12   7      469.64      489.17     74.21 o 
  -5  12   7     7228.08     7058.86    238.19 o 
  -4  12   7      949.29      941.11    111.53 o 
  -3  12   7     8052.29     7567.03    306.49 o 
  -2  12   7     9360.16     5472.05   2306.47 o 
  -1  12   7     5990.01     5939.74    280.36 o 
   0  12   7     1644.26     1584.75    121.60 o 
   1  12   7     6931.34     6331.51    472.20 o 
   2  12   7      358.14      411.53     71.40 o 
   3  12   7    38870.67    36498.42    853.05 o 
   4  12   7      342.83      437.01    104.12 o 
   5  12   7      609.46      713.17    105.42 o 
   6  12   7       85.30       22.76     52.47 o 
   7  12   7     3253.76     3265.54    189.23 o 
   8  12   7      780.28      849.08    122.98 o 
   9  12   7     3207.64     3266.33    251.72 o 
  10  12   7       95.44       22.83     80.11 o 
  11  12   7     1023.18      967.88    226.34 o 
  12  12   7      228.96      233.92    158.79 o 
  13  12   7      304.25      395.08    177.07 o 
 -13  13   7     1473.47     1185.79    365.27 o 
 -12  13   7      356.06      490.84    167.95 o 
 -11  13   7      448.55      788.95    200.92 o 
 -10  13   7      874.62      774.60    195.85 o 
  -9  13   7      528.37      903.32    202.23 o 
  -8  13   7     1761.77     1821.23    198.00 o 
  -7  13   7     6546.14     5956.31    281.68 o 
  -6  13   7      175.24      110.80     63.51 o 
  -5  13   7     3837.12     4071.49    229.22 o 
  -4  13   7      144.59       75.07     74.12 o 
  -3  13   7       12.33      106.38     64.65 o 
  -2  13   7      722.72      377.99    198.81 o 
  -1  13   7    27796.66    24731.84   1046.03 o 
   0  13   7      159.91      171.21     83.93 o 
   1  13   7     5537.66     5453.45    249.85 o 
   2  13   7       33.81      -18.66     59.16 o 
   3  13   7     1358.20     1142.25    151.46 o 
   4  13   7      556.16      827.61    134.26 o 
   5  13   7       15.01      133.34     63.25 o 
   6  13   7     3240.27     3317.48    193.08 o 
   7  13   7     9732.01     9224.98    367.52 o 
   8  13   7      167.28      191.20    100.59 o 
   9  13   7        3.00       88.01     94.83 o 
  10  13   7        9.96       41.17     96.56 o 
  11  13   7     3264.94     3201.14    362.86 o 
  12  13   7        0.98       99.99    134.13 o 
 -12  14   7      137.60       89.99    248.80 o 
 -11  14   7      691.72     1000.21    226.44 o 
 -10  14   7      322.68      297.61    146.87 o 
  -9  14   7     4630.87     4517.76    444.67 o 
  -8  14   7       42.95      162.00     88.54 o 
  -7  14   7      493.80      394.67    114.78 o 
  -6  14   7      151.22       47.55     62.48 o 
  -5  14   7      900.80     1096.00    126.72 o 
  -4  14   7      642.68      710.90    106.78 o 
  -3  14   7     3498.59     3523.84    181.28 o 
  -2  14   7     4824.76     2825.52   1170.95 o 
  -1  14   7     7042.95     6930.35    242.22 o 
   0  14   7     2362.83     2555.88    161.64 o 
   1  14   7     3071.36     2995.46    159.35 o 
   2  14   7       13.78       -2.16     65.88 o 
   3  14   7    12791.89    11374.37    482.45 o 
   4  14   7       50.37       69.15     68.40 o 
   5  14   7      380.04      547.06    120.74 o 
   6  14   7      140.51      197.46     81.80 o 
   7  14   7     3073.98     3068.86    203.03 o 
   8  14   7     1089.52     1074.81    215.56 o 
   9  14   7      271.39      236.88    111.31 o 
  10  14   7      370.14      409.60    137.00 o 
  11  14   7     1521.86     1401.77    269.51 o 
  12  14   7       95.62      208.70    158.79 o 
 -12  15   7     1134.64      651.13    349.38 o 
 -11  15   7      420.02      497.61    179.67 o 
 -10  15   7      608.19      620.57    184.38 o 
  -9  15   7      488.39      363.19    157.08 o 
  -8  15   7     1143.99     1133.17    177.41 o 
  -7  15   7     2445.32     2472.85    223.16 o 
  -6  15   7       16.65       38.83     60.98 o 
  -5  15   7      288.63      229.62     74.54 o 
  -4  15   7      158.29      134.29     63.13 o 
  -3  15   7       37.16       53.59     55.94 o 
  -2  15   7      771.19      472.02    215.22 o 
  -1  15   7     6652.10     6429.81    240.37 o 
   0  15   7      885.74     1039.84    124.43 o 
   1  15   7      224.35      328.15    100.77 o 
   2  15   7      329.60      285.21     95.51 o 
   3  15   7        0.08       65.74     69.23 o 
   4  15   7       19.85      -16.82     66.06 o 
   5  15   7     1151.38     1468.19    181.85 o 
   6  15   7     1241.05     1000.58    162.14 o 
   7  15   7     4399.01     4498.30    239.97 o 
   8  15   7     1050.08      862.42    205.77 o 
   9  15   7       29.32       91.27    100.99 o 
  10  15   7        0.76      -57.32     91.37 o 
  11  15   7     1038.52      991.57    241.16 o 
 -11  16   7       42.06     -142.93    222.34 o 
 -10  16   7       12.17      -13.54    113.02 o 
  -9  16   7       46.92        8.38    120.41 o 
  -8  16   7        2.60       27.49     84.90 o 
  -7  16   7      164.42      142.40     96.03 o 
  -6  16   7      125.01      218.88     85.31 o 
  -5  16   7     1069.30     1093.26    137.36 o 
  -4  16   7       51.99       82.99     64.20 o 
  -3  16   7      599.05      674.65    110.58 o 
  -2  16   7      483.54      429.23    204.65 o 
  -1  16   7       79.48      121.43     73.15 o 
   0  16   7      336.22      400.89     95.92 o 
   1  16   7      691.90      834.57    145.17 o 
   2  16   7       41.00       21.50     65.88 o 
   3  16   7      922.99      936.46    190.78 o 
   4  16   7       61.29       64.01     79.77 o 
   5  16   7      283.44      151.21     91.73 o 
   6  16   7        7.36       24.82     83.28 o 
   7  16   7        2.30       -1.82     87.17 o 
   8  16   7     2260.37     2489.64    307.98 o 
   9  16   7      669.05      751.91    164.74 o 
  10  16   7      134.79      189.28    123.17 o 
  11  16   7      147.51      258.54    171.63 o 
 -11  17   7        7.22       52.94    222.34 o 
 -10  17   7        0.88      -33.43    125.33 o 
  -9  17   7       44.06      116.77    126.61 o 
  -8  17   7       25.65       77.01     95.40 o 
  -7  17   7        0.12      -71.80     71.80 o 
  -6  17   7      934.23     1210.55    147.73 o 
  -5  17   7     5545.88     5206.69    242.60 o 
  -4  17   7     1102.05     1130.74    143.43 o 
  -3  17   7      207.37      264.55     81.32 o 
  -2  17   7       75.94      119.95     62.71 o 
  -1  17   7     1523.36     1466.17    155.86 o 
   0  17   7     1236.57     1490.36    153.61 o 
   1  17   7      390.99      377.77    113.74 o 
   2  17   7      932.72      977.97    158.19 o 
   3  17   7      148.11      119.40     88.33 o 
   4  17   7      690.00      699.69    142.92 o 
   5  17   7     5209.58     4862.42    283.94 o 
   6  17   7       83.28       58.41     94.87 o 
   7  17   7      272.68      410.51    127.59 o 
   8  17   7       58.30      217.04    227.63 o 
   9  17   7      205.04      211.36    120.54 o 
  10  17   7        2.91       65.45    109.68 o 
 -10  18   7      118.27       68.82    243.51 o 
  -9  18   7     2547.63     2840.44    339.09 o 
  -8  18   7        5.38      100.70    108.55 o 
  -7  18   7       22.58      101.24    112.45 o 
  -6  18   7      214.22      218.44    110.03 o 
  -5  18   7     3059.77     3112.58    218.55 o 
  -4  18   7       36.07      -34.06     75.26 o 
  -3  18   7     3749.63     3816.65    215.88 o 
  -2  18   7      528.16      283.24    115.37 o 
  -1  18   7      783.40      673.93    124.31 o 
   0  18   7      880.60      883.05    163.78 o 
   1  18   7     1831.45     1615.60    202.93 o 
   2  18   7     1402.90     1289.65    184.55 o 
   3  18   7     6452.02     5945.07    364.39 o 
   4  18   7      147.02      145.55    106.48 o 
   5  18   7      819.47      931.88    169.63 o 
   6  18   7       55.61      155.20    105.46 o 
   7  18   7      745.47      728.20    162.44 o 
   8  18   7     1286.98     1201.67    349.38 o 
   9  18   7     1216.99     1363.75    257.55 o 
  10  18   7      157.69      168.25    127.73 o 
 -10  19   7       26.25      -37.06    238.22 o 
  -9  19   7        5.91     -100.43    128.47 o 
  -8  19   7      665.64      863.17    168.02 o 
  -7  19   7     1255.29     1455.64    210.84 o 
  -6  19   7     2219.74     2126.21    238.11 o 
  -5  19   7     4028.55     4085.52    242.21 o 
  -4  19   7      836.64      702.11    136.77 o 
  -3  19   7      123.17      146.42     89.24 o 
  -2  19   7      364.25      218.39     81.88 o 
  -1  19   7     6338.31     5982.70    322.79 o 
   0  19   7      836.58      790.33    155.99 o 
   1  19   7      308.83      336.12    125.23 o 
   2  19   7     1514.99     1641.72    212.82 o 
   3  19   7        1.23       89.64    102.19 o 
   4  19   7      678.32      650.92    148.92 o 
   5  19   7     1258.61     1422.02    205.78 o 
   6  19   7      207.28      181.74    114.23 o 
   7  19   7     3068.76     3163.60    276.08 o 
   8  19   7      118.33      -42.35    206.45 o 
   9  19   7       34.09      264.49    151.29 o 
  -9  20   7     1279.64      963.45    381.15 o 
  -8  20   7      102.60      229.85    124.52 o 
  -7  20   7       33.83      227.66    115.40 o 
  -6  20   7       60.10       83.15    105.26 o 
  -5  20   7     1654.74     1814.87    191.61 o 
  -4  20   7      215.85      159.66    116.90 o 
  -3  20   7     1933.50     2120.87    199.72 o 
  -2  20   7      626.90      300.90    108.74 o 
  -1  20   7      571.83      591.69    150.28 o 
   0  20   7      398.15      349.24    124.02 o 
   1  20   7      678.70      631.61    145.49 o 
   2  20   7     1661.74     1528.26    210.84 o 
   3  20   7     5782.51     5736.94    328.35 o 
   4  20   7      541.37      687.48    157.77 o 
   5  20   7       54.03       32.78     99.31 o 
   6  20   7      138.42       73.56    108.98 o 
   7  20   7      829.49      842.69    179.08 o 
   8  20   7      120.86      231.38    160.44 o 
  -8  21   7      420.17      566.47    280.57 o 
  -7  21   7      678.96      839.24    247.72 o 
  -6  21   7     1429.18     1655.43    225.38 o 
  -5  21   7      594.55      681.44    134.91 o 
  -4  21   7      366.26      469.72    120.56 o 
  -3  21   7       42.01       -0.34     83.04 o 
  -2  21   7        0.58      -79.46     79.46 o 
  -1  21   7     1073.26      835.52    168.59 o 
   0  21   7       23.18       78.13     96.24 o 
   1  21   7        5.95       31.82     90.64 o 
   2  21   7      559.28      575.19    147.65 o 
   3  21   7        2.81       46.42     95.54 o 
   4  21   7        0.21       -5.43     95.67 o 
   5  21   7        0.94       38.65    100.49 o 
   6  21   7      402.44      473.02    156.66 o 
   7  21   7     1350.61     1327.54    289.65 o 
  -7  22   7        7.76       31.43    112.88 o 
  -6  22   7       10.22       -8.60    101.92 o 
  -5  22   7       44.11       72.36     90.19 o 
  -4  22   7       56.30       32.57     87.33 o 
  -3  22   7       76.36       72.09     91.90 o 
  -2  22   7       95.82       59.92    105.46 o 
  -1  22   7       59.67       29.95     87.17 o 
   0  22   7       11.95       61.72     89.37 o 
   1  22   7      278.69      296.05    120.74 o 
   2  22   7       45.62      157.60    115.08 o 
   3  22   7      240.31      327.21    133.29 o 
   4  22   7      369.42      476.32    149.81 o 
   5  22   7       26.75      -38.77    132.84 o 
   6  22   7       28.13       69.39    124.39 o 
  -5  23   7      211.36      291.78    110.92 o 
  -4  23   7        2.39       25.53     94.66 o 
  -3  23   7       67.62      100.16    110.36 o 
  -2  23   7        0.27      -72.06     97.21 o 
  -1  23   7      661.05      821.06    171.27 o 
   0  23   7       10.33       87.27    103.32 o 
   1  23   7      422.65      516.05    139.29 o 
   2  23   7       57.09      194.81    103.61 o 
   3  23   7       32.06      -10.69    103.17 o 
   4  23   7      234.99      365.09    140.66 o 
   5  23   7      516.47      475.04    143.56 o 
  -3  24   7      135.54      261.20    138.13 o 
  -2  24   7     1115.27     1321.79    219.22 o 
  -1  24   7      554.84      563.31    160.18 o 
   0  24   7      383.06      343.46    142.39 o 
   1  24   7      754.04     1132.63    198.60 o 
   2  24   7      100.82      172.76    111.38 o 
   3  24   7      343.35      411.32    143.34 o 
 -14   0   8       15.16      -28.75    107.78 o 
 -12   0   8     3611.27     3816.76    449.97 o 
 -10   0   8    15403.65    15812.30    788.76 o 
  -8   0   8     5370.96     4870.21    434.08 o 
  -6   0   8      973.73      972.09    103.40 o 
  -4   0   8    10243.47     9601.42    492.31 o 
  -2   0   8      714.97      894.16    105.87 o 
   0   0   8   205029.06   217254.39   5254.01 o 
   2   0   8     1388.98     1457.40    124.39 o 
   4   0   8        1.26       30.16     28.76 o 
   6   0   8     8240.75     8945.11    277.12 o 
   8   0   8    68887.10    69040.55   1699.28 o 
  10   0   8      102.47       95.29    121.76 o 
  12   0   8      866.36      884.05    269.98 o 
  14   0   8     2506.25     3223.87    524.08 o 
 -15   1   8      175.75       55.92     97.74 o 
 -14   1   8      550.63      791.39    135.28 o 
 -13   1   8      412.93      445.57    122.82 o 
 -12   1   8      896.94      813.89    158.40 o 
 -11   1   8      116.74       75.44     79.35 o 
 -10   1   8     2489.53     2599.48    269.51 o 
  -9   1   8      202.78      541.47    156.02 o 
  -8   1   8    54021.68    53171.71   1442.54 o 
  -7   1   8     1567.25     1760.72    164.21 o 
  -6   1   8     1627.33     1819.81     95.16 o 
  -5   1   8     1485.31     1322.66     82.57 o 
  -4   1   8      224.32      271.12     49.19 o 
  -3   1   8     4395.85     4254.87    176.90 o 
  -2   1   8    49951.93    51433.08   1159.11 o 
  -1   1   8      390.36      428.34    222.48 o 
   0   1   8   165965.25   175187.95   2005.71 o 
   1   1   8       31.11       94.23     23.77 o 
   2   1   8      418.26      526.10     40.96 o 
   3   1   8      216.63      256.82     34.28 o 
   4   1   8     2710.61     2896.25    101.80 o 
   5   1   8      492.39      468.01     45.72 o 
   6   1   8    12120.16     8743.47   1664.02 o 
   7   1   8      144.37      172.75     50.96 o 
   8   1   8      882.58     1035.53     99.53 o 
   9   1   8      728.91      665.21     93.91 o 
  10   1   8       63.47       50.29     74.86 o 
  11   1   8     1997.29     1931.23    261.70 o 
  12   1   8      592.07      623.62    170.24 o 
  13   1   8        5.39      -69.17     69.17 o 
  14   1   8       46.86       48.40    103.02 o 
 -15   2   8      373.42      460.27    131.75 o 
 -14   2   8        5.78       62.00     98.40 o 
 -13   2   8      446.44      670.29    144.05 o 
 -12   2   8      129.59       73.49     93.43 o 
 -11   2   8      124.42       65.79     84.13 o 
 -10   2   8     5282.54     3108.13   1832.76 o 
  -9   2   8      388.94      524.35    108.15 o 
  -8   2   8      677.38      621.63    156.68 o 
  -7   2   8       68.94      154.39     58.22 o 
  -6   2   8     6679.06     6809.83    291.88 o 
  -5   2   8     3051.28     3008.49    200.19 o 
  -4   2   8     6547.39     6709.97    272.78 o 
  -3   2   8     2213.24     2239.95    123.78 o 
  -2   2   8      776.84      848.53     70.70 o 
  -1   2   8     1463.75     1523.09    109.26 o 
   0   2   8    68861.51    70229.63   1505.86 o 
   1   2   8     2794.84     2781.80    108.12 o 
   2   2   8      862.66      784.19     46.35 o 
   3   2   8    10114.07    10585.06    166.55 o 
   4   2   8      739.81      749.77     69.68 o 
   5   2   8        4.42       33.60     21.59 o 
   6   2   8     5519.99     4193.58    754.13 o 
   7   2   8     7644.86     6805.08    899.66 o 
   8   2   8    21488.13    22589.34    345.11 o 
   9   2   8     1995.63     2108.82    166.57 o 
  10   2   8        6.40       40.59     74.11 o 
  11   2   8      271.79      187.64    121.61 o 
  12   2   8      136.03      113.68    106.24 o 
  13   2   8        3.76       59.10     91.19 o 
  14   2   8     1947.93     2051.14    300.89 o 
 -15   3   8      269.84      476.14    145.60 o 
 -14   3   8     1187.91     1226.68    195.53 o 
 -13   3   8      833.76      965.72    168.82 o 
 -12   3   8      287.16      282.95    112.95 o 
 -11   3   8      808.25      293.12    276.53 o 
 -10   3   8      555.78      574.23    115.56 o 
  -9   3   8     3729.37     3614.77    210.42 o 
  -8   3   8    12727.15    12073.87    747.14 o 
  -7   3   8       67.56      154.39     46.12 o 
  -6   3   8     1952.07     1850.78     86.83 o 
  -5   3   8      240.91      346.99     45.80 o 
  -4   3   8      286.54      368.78     44.77 o 
  -3   3   8     1855.95     2109.67     71.95 o 
  -2   3   8    40650.83    40049.57   1974.38 o 
  -1   3   8     3559.58     3476.78    119.18 o 
   0   3   8     8342.05     8064.32    182.30 o 
   1   3   8      653.37      965.56     77.73 o 
   2   3   8      241.96      248.39     29.84 o 
   3   3   8     6348.83     6203.92    145.21 o 
   4   3   8     3924.22     3930.23    123.31 o 
   5   3   8       30.75       40.78     28.48 o 
   6   3   8     7655.55     6028.23   1585.86 o 
   7   3   8      580.83      354.89    166.69 o 
   8   3   8        1.06       45.84     50.10 o 
   9   3   8      639.57      779.99     89.99 o 
  10   3   8     1068.90     1322.18    205.77 o 
  11   3   8     7298.30     7588.94    424.84 o 
  12   3   8      434.42      558.03    162.80 o 
  13   3   8       23.43      293.84    117.87 o 
  14   3   8        1.27       42.72    106.63 o 
 -15   4   8      249.01      309.52    155.31 o 
 -14   4   8        2.74       80.32     99.08 o 
 -13   4   8       18.57       31.95     93.54 o 
 -12   4   8     3498.72     3434.82    439.39 o 
 -11   4   8      685.87      455.86    306.80 o 
 -10   4   8      541.02      537.73    112.02 o 
  -9   4   8     1605.97     1697.00    166.98 o 
  -8   4   8      269.16      368.97     94.77 o 
  -7   4   8       47.62       61.92     43.01 o 
  -6   4   8    10790.75    11022.71    275.92 o 
  -5   4   8     3390.25     3557.28    134.98 o 
  -4   4   8    51602.71    51894.75   1297.96 o 
  -3   4   8       38.19       57.04     23.06 o 
  -2   4   8     1193.59      795.02    264.09 o 
  -1   4   8       26.72       30.69     30.01 o 
   0   4   8     1845.97     1835.99     60.41 o 
   1   4   8     1814.88     2005.72     77.86 o 
   2   4   8    29618.01    28920.58    966.31 o 
   3   4   8       81.59       54.41     33.62 o 
   4   4   8     1811.23     1688.33    102.18 o 
   5   4   8      861.92      771.72     84.39 o 
   6   4   8      333.66      294.97    165.47 o 
   7   4   8     8712.43     7081.59   1115.19 o 
   8   4   8       49.20       52.38     48.77 o 
   9   4   8      552.40      555.52     89.38 o 
  10   4   8     1114.55      992.91    183.90 o 
  11   4   8      635.59      881.87    196.49 o 
  12   4   8     1159.47     1321.05    231.25 o 
  13   4   8      129.01      171.25    156.16 o 
  14   4   8      459.76      635.98    186.79 o 
 -15   5   8       27.26      163.35    129.57 o 
 -14   5   8     1699.31     2051.10    381.15 o 
 -13   5   8     1025.37     1100.63    181.95 o 
 -12   5   8     4692.27     2427.64   1432.92 o 
 -11   5   8      136.07      198.87     89.95 o 
 -10   5   8      443.39      404.85    104.07 o 
  -9   5   8      548.24      540.75    109.01 o 
  -8   5   8     7416.82     6954.43    320.31 o 
  -7   5   8       65.19       49.94     41.01 o 
  -6   5   8    13731.39    13935.35    428.49 o 
  -5   5   8     4127.75     4185.62    172.93 o 
  -4   5   8    18576.59    18313.10    261.55 o 
  -3   5   8      656.06      607.04     49.71 o 
  -2   5   8     3502.90     2286.97   1057.46 o 
  -1   5   8       20.22       20.51     28.21 o 
   0   5   8     1091.76      964.85     72.62 o 
   1   5   8      196.72      186.38     45.84 o 
   2   5   8      351.74      353.80     37.87 o 
   3   5   8     1516.42     1329.35     97.09 o 
   4   5   8    82549.11    83840.27   1943.08 o 
   5   5   8     2102.07     1605.06    377.15 o 
   6   5   8       43.13      -13.73     37.30 o 
   7   5   8       85.04      -11.94     47.60 o 
   8   5   8     1277.56     1071.32    183.57 o 
   9   5   8       26.15       15.57     54.78 o 
  10   5   8     5950.98     5988.67    281.57 o 
  11   5   8     1738.54     2167.50    276.32 o 
  12   5   8     4009.79     3581.93    330.50 o 
  13   5   8        3.75      113.72    103.02 o 
  14   5   8        1.18      104.57    121.27 o 
 -14   6   8        1.38      135.72    134.13 o 
 -13   6   8        5.16      180.05    143.70 o 
 -12   6   8     8932.58     8783.33    475.34 o 
 -11   6   8      378.43      628.74    137.08 o 
 -10   6   8     1477.45     1777.90    182.92 o 
  -9   6   8      280.84      375.02     96.27 o 
  -8   6   8     1384.98     1504.65    150.90 o 
  -7   6   8        6.84       21.43     39.19 o 
  -6   6   8    20660.52    21187.03    415.72 o 
  -5   6   8      778.78      864.36     76.18 o 
  -4   6   8   109760.04   106046.83   5690.81 o 
  -3   6   8        8.16      107.77     42.97 o 
  -2   6   8      135.05       77.77     32.56 o 
  -1   6   8     2520.28     2555.41    110.97 o 
   0   6   8     5678.36     6280.02    283.47 o 
   1   6   8      986.52     1061.96     73.71 o 
   2   6   8    24676.17    23521.12    241.82 o 
   3   6   8      219.68      293.05     61.42 o 
   4   6   8    15075.33    15821.30    436.29 o 
   5   6   8     1055.84     1279.27    110.49 o 
   6   6   8      342.94      167.85    118.43 o 
   7   6   8     1304.76      853.20    292.38 o 
   8   6   8     5362.98     3699.95   1387.67 o 
   9   6   8       16.40       24.60     55.01 o 
  10   6   8     2193.79     2205.74    251.83 o 
  11   6   8       49.94       47.64    148.22 o 
  12   6   8     2538.38     2363.38    302.09 o 
  13   6   8       85.92      102.26    112.11 o 
  14   6   8       27.33       44.33    103.02 o 
 -14   7   8     1527.76     1464.41    253.80 o 
 -13   7   8       12.15       21.50    123.36 o 
 -12   7   8     3854.39     3905.54    350.91 o 
 -11   7   8       88.19      192.51    101.27 o 
 -10   7   8      458.45      716.14    131.82 o 
  -9   7   8      160.47      141.00     74.33 o 
  -8   7   8     7443.65     6732.29    263.53 o 
  -7   7   8     2066.09     1964.30    123.96 o 
  -6   7   8     8476.20     8787.85    237.19 o 
  -5   7   8     5642.64     4345.37    436.43 o 
  -4   7   8    10430.03     9667.94    203.97 o 
  -3   7   8     2126.38     2078.31    193.31 o 
  -2   7   8      274.01      232.57     82.62 o 
  -1   7   8      284.31      271.25     50.61 o 
   0   7   8     2342.56     2246.42    103.70 o 
   1   7   8        0.35       22.44     27.93 o 
   2   7   8     1291.62     1505.09     90.69 o 
   3   7   8      611.29      685.52     87.11 o 
   4   7   8   103835.38   107400.91   1946.88 o 
   5   7   8       49.87      115.91     60.36 o 
   6   7   8      609.73      471.48    131.32 o 
   7   7   8      602.47      716.85     97.73 o 
   8   7   8      591.01      632.13     93.65 o 
   9   7   8       10.41       24.67     63.88 o 
  10   7   8     9622.32    10106.35    458.18 o 
  11   7   8     1188.62     1418.95    251.45 o 
  12   7   8     4510.85     4997.26    539.96 o 
  13   7   8        4.74       13.02     92.69 o 
  14   7   8       15.46       82.60    116.80 o 
 -14   8   8       92.82      162.51    203.81 o 
 -13   8   8      630.81      816.00    207.72 o 
 -12   8   8     6491.98     7047.47    438.86 o 
 -11   8   8      305.35      193.40    136.59 o 
 -10   8   8     3018.15     2521.42    211.55 o 
  -9   8   8       72.71       98.81     68.01 o 
  -8   8   8        9.91       45.60     50.09 o 
  -7   8   8       64.22       44.43     46.26 o 
  -6   8   8    14398.97    13929.73    900.79 o 
  -5   8   8        1.72      182.67     49.18 o 
  -4   8   8    68025.33    70493.81   1196.66 o 
  -3   8   8      298.99      325.24     64.65 o 
  -2   8   8      673.56      654.57     76.79 o 
  -1   8   8      556.43      617.36     84.05 o 
   0   8   8      840.22      651.42     70.97 o 
   1   8   8      206.07      240.54     51.70 o 
   2   8   8    30442.18    30206.97    523.40 o 
   3   8   8     7799.63     7669.45    227.44 o 
   4   8   8     6430.07     6503.67    215.68 o 
   5   8   8        4.12       32.05     47.33 o 
   6   8   8     1418.00     1270.72    121.85 o 
   7   8   8     2226.99     2098.74    145.36 o 
   8   8   8      787.92      707.65    121.00 o 
   9   8   8        3.09       13.85     54.30 o 
  10   8   8     1976.57     2534.24    391.73 o 
  11   8   8       11.87       -9.57    106.63 o 
  12   8   8      893.08      979.34    296.45 o 
  13   8   8      500.61      650.68    177.81 o 
 -14   9   8      160.60      209.71    130.37 o 
 -13   9   8      654.46      989.54    219.33 o 
 -12   9   8      637.33      746.91    197.44 o 
 -11   9   8       71.98       84.04    132.34 o 
 -10   9   8      444.87      426.85    153.33 o 
  -9   9   8       51.81      121.57    103.79 o 
  -8   9   8      465.75      431.10     82.74 o 
  -7   9   8     3820.69     3710.41    167.00 o 
  -6   9   8     1655.34     1693.22    107.01 o 
  -5   9   8      524.91      439.14     70.12 o 
  -4   9   8     3348.45     3026.57    187.96 o 
  -3   9   8     1604.47     1372.48    124.14 o 
  -2   9   8     1047.30      981.86     94.57 o 
  -1   9   8       16.40       58.56     59.54 o 
   0   9   8     4395.49     4512.92    156.99 o 
   1   9   8      758.48      697.61     73.77 o 
   2   9   8     1250.95     1277.70     88.66 o 
   3   9   8     2297.20     2256.85    140.10 o 
   4   9   8    16902.74    17854.16    580.37 o 
   5   9   8     1814.96     2051.81    146.85 o 
   6   9   8       33.70       48.32     48.43 o 
   7   9   8       12.57       39.42     47.95 o 
   8   9   8       59.41       82.30     56.45 o 
   9   9   8        1.80       45.01     65.88 o 
  10   9   8     4001.79     3818.14    245.51 o 
  11   9   8     4105.13     3479.00    338.42 o 
  12   9   8     1019.44     1085.21    312.33 o 
  13   9   8      143.02      142.93    164.10 o 
 -14  10   8      298.29      305.32    137.14 o 
 -13  10   8      388.37      438.25    175.45 o 
 -12  10   8      286.71      305.58    149.59 o 
 -11  10   8      467.65      293.80    149.73 o 
 -10  10   8     5111.22     4819.37    344.13 o 
  -9  10   8      897.43      865.35    183.30 o 
  -8  10   8       85.21      129.67     77.67 o 
  -7  10   8       95.75       81.59     68.59 o 
  -6  10   8     1872.83     1553.25    187.27 o 
  -5  10   8      456.77      499.73     73.24 o 
  -4  10   8      858.50      716.49     96.57 o 
  -3  10   8     1430.25     1390.25    117.53 o 
  -2  10   8     2028.05     1989.99    121.04 o 
  -1  10   8      131.75       91.94     45.36 o 
   0  10   8    14867.27    14920.02    584.52 o 
   1  10   8      306.58      286.91     57.42 o 
   2  10   8     7403.80     7207.42    258.27 o 
   3  10   8     6243.65     6520.83    260.72 o 
   4  10   8     2011.84     2070.00    150.09 o 
   5  10   8       10.81       57.20     56.95 o 
   6  10   8       96.10      163.87     64.56 o 
   7  10   8     2346.95     2266.13    167.00 o 
   8  10   8    10689.35    10038.00    387.07 o 
   9  10   8       20.79       37.33     68.70 o 
  10  10   8      403.97      234.28    135.68 o 
  11  10   8      282.41      280.14    137.89 o 
  12  10   8       93.69      196.09    133.36 o 
  13  10   8      479.60      534.66    254.10 o 
 -13  11   8      344.51      264.82    145.84 o 
 -12  11   8      404.15      486.68    171.63 o 
 -11  11   8        0.07      -20.04    103.02 o 
 -10  11   8      810.58     1402.16    254.10 o 
  -9  11   8      343.54      325.66    146.12 o 
  -8  11   8    13777.67    13552.52    407.82 o 
  -7  11   8        5.99       91.09     63.26 o 
  -6  11   8        0.18       66.18     52.85 o 
  -5  11   8        0.10        3.96     50.13 o 
  -4  11   8       98.02      150.59     62.16 o 
  -3  11   8      658.08      562.34     87.89 o 
  -2  11   8    11578.08    10921.57    363.70 o 
  -1  11   8      368.41      334.61     73.15 o 
   0  11   8    22359.38    22400.97    471.25 o 
   1  11   8      306.26      273.30     60.78 o 
   2  11   8       94.17      147.08     70.67 o 
   3  11   8     3368.39     3138.86    193.55 o 
   4  11   8     2143.95     2246.37    157.54 o 
   5  11   8     2219.20     2165.57    159.29 o 
   6  11   8     2384.87     2441.01    166.07 o 
   7  11   8      473.51      576.99    104.53 o 
   8  11   8      204.92      233.18     93.39 o 
   9  11   8       48.37       18.40     77.67 o 
  10  11   8      521.08      321.82    258.54 o 
  11  11   8     2245.99     2147.83    293.68 o 
  12  11   8      251.88      107.42    161.46 o 
  13  11   8       39.19       84.70    238.22 o 
 -13  12   8        3.28      -88.91     88.91 o 
 -12  12   8      940.00      936.02    212.48 o 
 -11  12   8      111.16      134.77    130.90 o 
 -10  12   8     3076.63     3028.48    303.60 o 
  -9  12   8     1027.95     1031.14    224.98 o 
  -8  12   8     1123.50     1445.48    178.75 o 
  -7  12   8     1033.41      556.30    356.75 o 
  -6  12   8      911.69     1117.67    121.17 o 
  -5  12   8       10.91       13.96     53.31 o 
  -4  12   8    17196.99    16584.31    357.32 o 
  -3  12   8     2002.75     1953.29    145.09 o 
  -2  12   8     1218.95     1333.53    123.62 o 
  -1  12   8     2236.50     2193.53    145.66 o 
   0  12   8    31425.41    30885.18   1447.45 o 
   1  12   8     1046.77     1217.98    109.35 o 
   2  12   8       58.50       84.44     65.54 o 
   3  12   8      532.97      512.86    107.45 o 
   4  12   8      508.82      677.99    124.77 o 
   5  12   8       84.42       90.91     59.50 o 
   6  12   8     2821.91     2911.64    178.18 o 
   7  12   8       81.46      165.03     79.12 o 
   8  12   8    13855.82    14510.51    510.54 o 
   9  12   8        0.16      103.91     90.05 o 
  10  12   8        0.65       21.80     83.32 o 
  11  12   8      168.89      208.52    152.24 o 
  12  12   8      891.36      947.16    235.30 o 
 -13  13   8        0.06      142.93    185.28 o 
 -12  13   8      867.48      859.58    220.97 o 
 -11  13   8      170.09      112.00    139.89 o 
 -10  13   8      463.24      644.60    190.58 o 
  -9  13   8       60.77      246.67    141.18 o 
  -8  13   8    22937.65    20780.33    552.15 o 
  -7  13   8      264.80      314.56    107.87 o 
  -6  13   8       43.22       60.99     60.43 o 
  -5  13   8      792.32      844.69    113.65 o 
  -4  13   8     2570.56     2427.50    165.52 o 
  -3  13   8     1302.28     1442.86    136.06 o 
  -2  13   8    13895.96    13437.72    322.80 o 
  -1  13   8     4176.01     3854.81    184.33 o 
   0  13   8    29485.34    29609.09    770.96 o 
   1  13   8       89.48      108.81     60.99 o 
   2  13   8      547.51      636.10    121.56 o 
   3  13   8       56.71       88.51     69.26 o 
   4  13   8     7466.37     7419.36    454.85 o 
   5  13   8     1231.40     1321.97    141.99 o 
   6  13   8     8569.25     8653.19    441.64 o 
   7  13   8     1603.79     1591.34    167.01 o 
   8  13   8      388.74      395.10    106.71 o 
   9  13   8      140.61      378.00    125.95 o 
  10  13   8      247.18      320.92    126.23 o 
  11  13   8       79.78      120.93    143.79 o 
  12  13   8      741.39      872.33    230.18 o 
 -12  14   8      679.42      830.81    210.87 o 
 -11  14   8     1345.44     1425.87    264.51 o 
 -10  14   8      912.98      914.76    207.72 o 
  -9  14   8      466.64      497.32    166.61 o 
  -8  14   8       19.63      -34.99     69.75 o 
  -7  14   8      247.32      389.27    115.81 o 
  -6  14   8      263.20      243.11     79.61 o 
  -5  14   8        0.40       52.10     60.79 o 
  -4  14   8     2727.49     2594.53    166.66 o 
  -3  14   8     1509.32     1441.53    139.53 o 
  -2  14   8     1526.81     1567.17    143.62 o 
  -1  14   8      889.70      826.90    117.12 o 
   0  14   8    19891.86    18819.53    774.01 o 
   1  14   8     1342.99     1350.79    166.57 o 
   2  14   8      429.46      420.69    107.23 o 
   3  14   8     1039.55      866.38    138.35 o 
   4  14   8      357.37      348.67     95.00 o 
   5  14   8       74.10       46.58     66.61 o 
   6  14   8     2653.11     2809.69    242.98 o 
   7  14   8     1001.33      988.41    140.41 o 
   8  14   8     8572.98     9133.70    456.75 o 
   9  14   8       73.75       53.32    100.02 o 
  10  14   8      120.23       52.32    102.81 o 
  11  14   8       29.71       58.63    149.59 o 
 -12  15   8       64.64       10.59    264.69 o 
 -11  15   8      190.33       67.89    144.74 o 
 -10  15   8      312.91      405.59    165.79 o 
  -9  15   8      546.77      679.61    187.05 o 
  -8  15   8     5038.86     5429.36    299.74 o 
  -7  15   8      159.61      134.02     98.61 o 
  -6  15   8     1979.59     1889.87    165.81 o 
  -5  15   8        1.27      -33.10     56.03 o 
  -4  15   8      132.53      174.86     70.91 o 
  -3  15   8      534.99      653.87    105.87 o 
  -2  15   8     3200.53     2594.06    165.81 o 
  -1  15   8     5581.88     5512.59    229.89 o 
   0  15   8     5573.92     6003.75    233.68 o 
   1  15   8      209.10      243.55     96.38 o 
   2  15   8      107.18       92.04     76.24 o 
   3  15   8       22.27      -37.08     63.87 o 
   4  15   8      399.17      534.89    120.54 o 
   5  15   8       18.51       49.28     71.22 o 
   6  15   8     3376.03     3654.74    257.87 o 
   7  15   8     1568.12     1987.55    190.44 o 
   8  15   8       60.83      150.77    110.38 o 
   9  15   8       38.26       84.28    110.62 o 
  10  15   8      513.01      485.55    150.19 o 
  11  15   8     1225.45     1225.70    256.23 o 
 -11  16   8      341.68      457.88    259.39 o 
 -10  16   8        0.08       25.52    125.36 o 
  -9  16   8       17.02      -13.64    132.34 o 
  -8  16   8       17.28       50.88     95.27 o 
  -7  16   8      115.92       24.77     87.87 o 
  -6  16   8     2102.50     1919.81    173.20 o 
  -5  16   8       12.39       98.07     75.93 o 
  -4  16   8     2116.04     2133.44    175.82 o 
  -3  16   8      306.09      359.71     86.88 o 
  -2  16   8      115.70      127.98     71.25 o 
  -1  16   8      588.86      467.14     99.19 o 
   0  16   8     1017.33     1078.36    163.41 o 
   1  16   8      165.57      208.35     94.35 o 
   2  16   8      108.99       -6.34     71.27 o 
   3  16   8       54.86       46.92     74.58 o 
   4  16   8      278.58      227.34    105.58 o 
   5  16   8      409.18      460.75    125.54 o 
   6  16   8     1997.70     2004.92    222.04 o 
   7  16   8     2191.30     2137.02    232.37 o 
   8  16   8      223.43      299.74    125.68 o 
   9  16   8      382.11      441.52    137.53 o 
  10  16   8        0.23      154.38    112.80 o 
 -11  17   8      110.84       58.23    264.69 o 
 -10  17   8      198.32      277.12    157.72 o 
  -9  17   8      191.62      177.27    134.75 o 
  -8  17   8       66.45      174.98    105.16 o 
  -7  17   8       81.90       75.77     96.63 o 
  -6  17   8     1439.96     1265.01    185.36 o 
  -5  17   8     1229.73     1195.93    152.62 o 
  -4  17   8      420.70      431.95    105.39 o 
  -3  17   8      446.21      521.32    109.57 o 
  -2  17   8     1750.85     1646.72    160.82 o 
  -1  17   8      394.92      446.84    104.28 o 
   0  17   8      487.25      538.00    131.35 o 
   1  17   8        1.81      -61.76     96.49 o 
   2  17   8       39.39      -34.25     70.08 o 
   3  17   8      814.61     1080.00    170.63 o 
   4  17   8     9519.26     9462.22    441.01 o 
   5  17   8       30.30       30.47     89.92 o 
   6  17   8      640.49      774.24    163.62 o 
   7  17   8       40.96      175.13    107.87 o 
   8  17   8      312.52      457.31    182.39 o 
   9  17   8      411.43      238.10    128.93 o 
  10  17   8        2.41       40.32    109.40 o 
 -10  18   8      113.42      165.14    140.23 o 
  -9  18   8      121.35       76.76    251.45 o 
  -8  18   8       90.19      212.38    113.28 o 
  -7  18   8        2.13        0.29     92.08 o 
  -6  18   8     1278.97     1397.83    198.90 o 
  -5  18   8      150.34      319.43    106.06 o 
  -4  18   8    10441.15    10305.92    345.49 o 
  -3  18   8       38.72       73.58     80.37 o 
  -2  18   8      182.36      201.97     84.08 o 
  -1  18   8      215.91      185.14    113.58 o 
   0  18   8     2809.66     2571.67    264.27 o 
   1  18   8     2732.26     2440.08    237.12 o 
   2  18   8     2029.40     2148.19    228.15 o 
   3  18   8      658.63      719.72    155.47 o 
   4  18   8      631.96      869.51    169.55 o 
   5  18   8      273.70      300.58    121.59 o 
   6  18   8       18.46       26.16     93.11 o 
   7  18   8      421.67      426.53    139.76 o 
   8  18   8     1287.48      955.70    241.24 o 
   9  18   8      410.59      617.10    191.44 o 
  -9  19   8        1.25       -5.82    128.47 o 
  -8  19   8     2383.31     2394.53    257.56 o 
  -7  19   8      970.95      912.83    172.08 o 
  -6  19   8      601.70      816.82    164.00 o 
  -5  19   8     1537.88     1737.62    187.16 o 
  -4  19   8     1156.91     1474.92    176.46 o 
  -3  19   8     1739.54     1928.83    190.68 o 
  -2  19   8      184.06       98.19     78.99 o 
  -1  19   8      214.26      211.67    108.24 o 
   0  19   8     1415.28     1340.94    193.50 o 
   1  19   8      286.59      293.09    118.22 o 
   2  19   8       49.56       96.19     93.49 o 
   3  19   8       86.77      179.37    113.11 o 
   4  19   8     7303.77     6943.26    602.17 o 
   5  19   8      131.20       47.95    104.22 o 
   6  19   8       54.86        2.63     92.16 o 
   7  19   8      259.31      428.32    149.70 o 
   8  19   8      207.99       46.92    158.54 o 
   9  19   8      174.56      221.33    190.57 o 
  -8  20   8       16.05      122.50    118.22 o 
  -7  20   8       81.04      283.04    119.99 o 
  -6  20   8      249.08      324.68    128.37 o 
  -5  20   8       55.85      173.25     97.80 o 
  -4  20   8     5753.34     5868.08    282.14 o 
  -3  20   8       30.04        9.26     84.92 o 
  -2  20   8       36.15       21.82     91.49 o 
  -1  20   8      245.36      306.62    123.10 o 
   0  20   8     1018.58      827.51    164.00 o 
   1  20   8     1297.95     1275.07    193.93 o 
   2  20   8     2341.12     2298.52    248.02 o 
   3  20   8     2427.97     2596.18    266.59 o 
   4  20   8      599.81      696.03    162.01 o 
   5  20   8      211.57      213.80    122.62 o 
   6  20   8      113.52       42.71    103.85 o 
   7  20   8       17.14       67.02    116.21 o 
   8  20   8      729.36      788.76    317.62 o 
  -7  21   8      711.57      834.18    174.34 o 
  -6  21   8       46.23      117.35    110.52 o 
  -5  21   8      808.81     1044.18    166.57 o 
  -4  21   8      518.47      735.61    141.59 o 
  -3  21   8      456.02      383.25    113.74 o 
  -2  21   8        0.27      -67.50     93.27 o 
  -1  21   8       42.23       49.08    100.73 o 
   0  21   8      205.78       91.64     97.71 o 
   1  21   8       67.18      133.83     96.16 o 
   2  21   8       69.79       17.40     94.82 o 
   3  21   8       79.42      203.84    115.39 o 
   4  21   8     1787.49     1796.11    240.26 o 
   5  21   8       55.43      144.95    110.70 o 
   6  21   8      364.54      407.84    154.57 o 
   7  21   8      197.97      135.28    136.53 o 
  -6  22   8       15.23       55.17    105.77 o 
  -5  22   8        1.00       44.70     94.73 o 
  -4  22   8      137.72      220.85    104.75 o 
  -3  22   8        5.00      108.40    105.58 o 
  -2  22   8       44.24       59.68     98.40 o 
  -1  22   8        9.60       68.79     95.72 o 
   0  22   8      201.52      231.77    111.41 o 
   1  22   8       19.26       25.55     92.68 o 
   2  22   8      911.28      741.86    157.53 o 
   3  22   8      724.49      706.58    167.35 o 
   4  22   8       98.47      264.21    125.12 o 
   5  22   8        5.78       56.05    121.01 o 
   6  22   8      159.14      163.71    140.91 o 
  -5  23   8       13.95       32.35     90.10 o 
  -4  23   8        0.04      -87.44     92.05 o 
  -3  23   8        0.56       -7.79     98.96 o 
  -2  23   8      183.03      207.95    126.37 o 
  -1  23   8       76.52       37.02     94.42 o 
   0  23   8      789.01      741.60    169.90 o 
   1  23   8      115.26      161.07    102.27 o 
   2  23   8       62.36      160.68    110.85 o 
   3  23   8       31.09      -64.70     99.14 o 
   4  23   8      113.04      115.60    104.27 o 
  -2  24   8      255.34      126.53    143.61 o 
  -1  24   8      252.55      318.88    132.59 o 
   0  24   8     1604.89     1691.74    240.07 o 
   1  24   8      335.88      232.75    129.29 o 
 -15   0   9        0.95      248.80    153.47 o 
 -13   0   9      545.62      305.07    130.85 o 
 -11   0   9      192.86      137.64    142.93 o 
  -9   0   9       23.93      -21.17    190.57 o 
  -7   0   9    44690.50    47070.67   3308.57 o 
  -5   0   9      728.99      615.66     99.89 o 
  -3   0   9        4.95      212.66    119.11 o 
  -1   0   9   360615.53   394428.88   2641.56 o 
   1   0   9   152513.70   160642.86   3794.37 o 
   3   0   9       77.48      132.82     61.00 o 
   5   0   9     5649.23     5321.95    174.63 o 
   7   0   9    84436.45    31444.01  44183.93 o 
   9   0   9     2481.29     2362.69    223.67 o 
  11   0   9      469.40      598.19    248.80 o 
  13   0   9      498.28      640.54    248.80 o 
 -15   1   9     2648.69     2698.20    284.01 o 
 -14   1   9       19.48        0.63     79.74 o 
 -13   1   9      204.11      407.31    122.35 o 
 -12   1   9       37.12       25.17     84.25 o 
 -11   1   9      885.02      340.77    259.07 o 
 -10   1   9      214.37      610.78    162.54 o 
  -9   1   9    61627.48    60262.94   1046.18 o 
  -8   1   9      549.54      517.04    147.54 o 
  -7   1   9     8281.86     6820.85    336.64 o 
  -6   1   9     3230.61     3083.24    124.46 o 
  -5   1   9       47.49       37.19     32.45 o 
  -4   1   9     2163.59     2266.14    105.90 o 
  -3   1   9     6406.01     5937.28    168.21 o 
  -2   1   9      576.42      580.95     65.95 o 
  -1   1   9   117503.69   129121.59   1455.51 o 
   0   1   9      205.02      291.32     68.80 o 
   1   1   9    12515.63    12391.59    161.87 o 
   2   1   9      505.61      539.19     45.16 o 
   3   1   9     3039.66     2911.72    117.19 o 
   4   1   9      114.81      156.31     30.03 o 
   5   1   9     4742.32     4805.15    117.27 o 
   6   1   9      219.59      266.26     50.73 o 
   7   1   9     9190.92     6788.69   2125.82 o 
   8   1   9     4302.27     4478.10    191.49 o 
   9   1   9    16616.50    16239.73    358.10 o 
  10   1   9      477.46      598.71    145.84 o 
  11   1   9       64.45       77.23     95.40 o 
  12   1   9        3.05      -38.30     94.96 o 
  13   1   9       23.73       61.76     89.60 o 
  14   1   9      173.64      280.91    144.08 o 
 -15   2   9       37.72      -17.56    104.48 o 
 -14   2   9       50.47       67.79    115.32 o 
 -13   2   9       39.20      112.75     95.57 o 
 -12   2   9     2103.92     1510.61    559.79 o 
 -11   2   9      936.98      657.47    125.64 o 
 -10   2   9      222.87      245.99     90.99 o 
  -9   2   9      269.51      515.47    112.84 o 
  -8   2   9     1844.52     2080.95    230.00 o 
  -7   2   9    20357.78    20205.38   1885.17 o 
  -6   2   9       22.16        9.48     34.82 o 
  -5   2   9       30.07       20.34     32.78 o 
  -4   2   9      138.08      194.54     47.42 o 
  -3   2   9      123.69      236.14     50.19 o 
  -2   2   9      917.11      876.94     78.65 o 
  -1   2   9   119545.56   122297.22   1328.74 o 
   0   2   9     1507.16     2052.15    125.11 o 
   1   2   9    72115.91    72924.17   1126.10 o 
   2   2   9      406.02      494.68     41.95 o 
   3   2   9      496.03      635.35     47.85 o 
   4   2   9      728.40      732.54     51.83 o 
   5   2   9     4625.75     5281.11    118.64 o 
   6   2   9      680.71      750.35     76.09 o 
   7   2   9    45207.47    40117.87   4840.45 o 
   8   2   9     6869.62     6793.65    232.62 o 
   9   2   9      343.29      413.72     83.46 o 
  10   2   9      389.85      371.82    125.02 o 
  11   2   9        7.61       50.82    102.48 o 
  12   2   9     1927.74     1629.08    255.90 o 
  13   2   9     1122.42     1339.37    240.86 o 
  14   2   9      210.99      257.38    130.96 o 
 -15   3   9     1045.14      904.62    213.64 o 
 -14   3   9       11.12      162.95    127.16 o 
 -13   3   9      368.78      305.08    120.74 o 
 -12   3   9       21.87        8.16     79.18 o 
 -11   3   9     1782.94     1855.48    218.99 o 
 -10   3   9     1084.47     1020.16    149.51 o 
  -9   3   9     8182.57     8070.36    302.32 o 
  -8   3   9     1514.45     1592.27    151.71 o 
  -7   3   9    10205.16     9948.05    675.45 o 
  -6   3   9       20.20       29.27     31.18 o 
  -5   3   9     4726.89     4436.71    146.17 o 
  -4   3   9      194.03      201.75     38.54 o 
  -3   3   9    20939.22    22354.91    510.27 o 
  -2   3   9      145.70      192.93     41.81 o 
  -1   3   9    14927.01    14417.44    395.03 o 
   0   3   9     1836.26     1898.61     65.33 o 
   1   3   9     9687.42     9861.12    216.72 o 
   2   3   9     5000.81     5270.22    154.28 o 
   3   3   9    12477.87    12787.99    343.67 o 
   4   3   9     4783.36     5242.64    155.45 o 
   5   3   9     7738.10     7484.63    184.82 o 
   6   3   9      140.45      106.10     43.62 o 
   7   3   9     2379.38     2396.71    196.00 o 
   8   3   9     6088.18     5657.83    560.42 o 
   9   3   9     8233.08     8660.30    506.59 o 
  10   3   9      722.61      817.06    171.09 o 
  11   3   9      874.28      911.25    202.03 o 
  12   3   9       52.23       96.48    113.17 o 
  13   3   9      282.95      311.30    134.60 o 
  14   3   9      779.30      797.94    195.21 o 
 -15   4   9       13.25       81.93    125.02 o 
 -14   4   9      113.60       79.41    123.53 o 
 -13   4   9     3335.10     3708.97    371.76 o 
 -12   4   9     1504.47     1371.78    193.35 o 
 -11   4   9     3244.43     3302.77    226.17 o 
 -10   4   9       38.34      108.13     71.49 o 
  -9   4   9      164.67       47.79     69.92 o 
  -8   4   9      127.72      168.74     72.79 o 
  -7   4   9     5981.15     5814.48    372.11 o 
  -6   4   9       20.05       49.06     34.73 o 
  -5   4   9    39308.55    39827.43   1062.84 o 
  -4   4   9      101.30      188.94     37.73 o 
  -3   4   9     1033.59      955.14     83.81 o 
  -2   4   9      124.91       61.60     30.35 o 
  -1   4   9     4899.76     5104.40    190.26 o 
   0   4   9     5712.09     5224.32    100.39 o 
   1   4   9    13578.72    13942.66    352.27 o 
   2   4   9       25.94       81.87     25.28 o 
   3   4   9      236.46      242.69     44.50 o 
   4   4   9     2014.96     2011.41    121.74 o 
   5   4   9    26118.62    25632.40    340.76 o 
   6   4   9     1350.97     1392.48    101.84 o 
   7   4   9      505.21      461.42     71.72 o 
   8   4   9     3754.09     2361.35    759.01 o 
   9   4   9      495.10      434.40     83.29 o 
  10   4   9      682.09      820.47    195.87 o 
  11   4   9     3562.69     2897.07    312.41 o 
  12   4   9     2994.95     3179.94    338.62 o 
  13   4   9     2446.02     2920.75    344.13 o 
  14   4   9      206.17      248.80    131.01 o 
 -14   5   9      114.79      127.05    131.01 o 
 -13   5   9     1462.85     1255.61    246.97 o 
 -12   5   9      115.72      284.96    152.24 o 
 -11   5   9     2284.06     2343.14    288.23 o 
 -10   5   9       22.08       84.33     69.62 o 
  -9   5   9     1325.18     1421.42    158.06 o 
  -8   5   9      775.87      801.80    116.41 o 
  -7   5   9      209.20      270.70     59.65 o 
  -6   5   9       83.14       21.18     36.97 o 
  -5   5   9    22187.14    22626.62    313.52 o 
  -4   5   9      437.21      574.40     62.93 o 
  -3   5   9    78859.31    78592.62   1552.61 o 
  -2   5   9      453.74      414.05     99.77 o 
  -1   5   9     5849.78     5170.44    156.20 o 
   0   5   9      432.65      492.40     51.36 o 
   1   5   9       10.48       17.88     26.40 o 
   2   5   9      716.23      838.41     82.38 o 
   3   5   9   111160.80   106163.88   7000.92 o 
   4   5   9     2861.40     1878.08    727.75 o 
   5   5   9    25618.86    26664.48    489.01 o 
   6   5   9      217.43      193.50     56.77 o 
   7   5   9        0.22      -21.15     38.44 o 
   8   5   9     1309.51     1131.72    198.22 o 
   9   5   9     1244.94     1282.23    131.68 o 
  10   5   9      141.79       87.88     96.90 o 
  11   5   9     6130.19     6326.73    401.34 o 
  12   5   9        6.19      105.34    112.11 o 
  13   5   9      280.89      255.77    136.28 o 
  14   5   9      208.56       98.05    118.47 o 
 -14   6   9        1.00      119.11    119.78 o 
 -13   6   9     6471.06     6724.63    722.59 o 
 -12   6   9       41.07      277.60    138.55 o 
 -11   6   9     7464.65     6708.51    406.02 o 
 -10   6   9      239.27      238.06    123.36 o 
  -9   6   9        0.31       77.65     71.50 o 
  -8   6   9      465.21      567.18    105.29 o 
  -7   6   9      729.29      905.02     95.48 o 
  -6   6   9     4715.68     4725.71    175.59 o 
  -5   6   9   135198.19   144210.30   2471.01 o 
  -4   6   9      929.32     1030.14     75.64 o 
  -3   6   9        2.22       81.87     53.58 o 
  -2   6   9       66.83       44.82     32.46 o 
  -1   6   9     8251.71     7920.70    196.06 o 
   0   6   9        7.04       -6.55     26.85 o 
   1   6   9     3812.03     3839.73    126.84 o 
   2   6   9     5077.83     4859.08    117.06 o 
   3   6   9      477.24      748.67     93.65 o 
   4   6   9     5180.81     5229.27    190.44 o 
   5   6   9    40782.30    41080.69    689.64 o 
   6   6   9       28.95       94.95     43.08 o 
   7   6   9     3730.03     2533.32    445.38 o 
   8   6   9      574.56      661.26     95.55 o 
   9   6   9      170.70      159.03     74.33 o 
  10   6   9      364.33      224.05    119.55 o 
  11   6   9     8512.49     8193.56    458.26 o 
  12   6   9      117.18      179.15    130.37 o 
  13   6   9     2037.10     2088.47    304.92 o 
 -14   7   9       55.81      -15.70    108.36 o 
 -13   7   9     1703.67     1769.26    282.15 o 
 -12   7   9       78.81      127.65    130.96 o 
 -11   7   9     2913.21     2926.90    407.62 o 
 -10   7   9      392.06      412.78    149.71 o 
  -9   7   9     1983.69     2246.87    293.80 o 
  -8   7   9      894.70     1189.76    196.49 o 
  -7   7   9      242.82      330.08     67.80 o 
  -6   7   9      697.57      649.46     75.16 o 
  -5   7   9    41271.37    42656.62    696.08 o 
  -4   7   9     3271.41     3052.60    118.59 o 
  -3   7   9    56414.75    57558.87   1734.46 o 
  -2   7   9     2124.23     2153.56    114.72 o 
  -1   7   9      481.85      442.90     65.05 o 
   0   7   9     1270.44     1415.76     94.10 o 
   1   7   9     3986.13     3649.64    128.37 o 
   2   7   9     2718.74     2759.04    104.29 o 
   3   7   9   159684.38   165504.63   3586.60 o 
   4   7   9     2723.52     2725.52    152.61 o 
   5   7   9    22113.32    21094.96    383.50 o 
   6   7   9       59.72       76.98     52.14 o 
   7   7   9       94.17       58.74     41.14 o 
   8   7   9      153.35      254.91     68.58 o 
   9   7   9     3016.02     1503.84   1125.36 o 
  10   7   9      637.77      724.55    140.33 o 
  11   7   9     8007.66     8274.07    661.71 o 
  12   7   9      200.14      242.79    136.59 o 
  13   7   9       87.15       55.58    108.55 o 
 -14   8   9      218.08      236.57    144.08 o 
 -13   8   9     4462.64     5070.81    389.08 o 
 -12   8   9     1294.45     1595.00    261.92 o 
 -11   8   9     5481.14     5625.16    387.41 o 
 -10   8   9       62.49      -35.50     91.07 o 
  -9   8   9        2.67       40.55     92.69 o 
  -8   8   9     1069.72     1040.33    264.69 o 
  -7   8   9      480.23      552.70    101.66 o 
  -6   8   9       92.97      147.85     62.89 o 
  -5   8   9    92095.73    88567.70   3251.00 o 
  -4   8   9      804.25      842.83    103.12 o 
  -3   8   9      285.67      229.28     61.77 o 
  -2   8   9        0.96      -10.15     33.67 o 
  -1   8   9       77.70      224.32     52.09 o 
   0   8   9      483.02      426.81     70.51 o 
   1   8   9     2957.56     2591.44    115.07 o 
   2   8   9     2600.16     2485.90    106.81 o 
   3   8   9     2496.44     2505.52    148.84 o 
   4   8   9      145.22      168.52     69.95 o 
   5   8   9    20433.75    19920.02   1072.83 o 
   6   8   9     2386.99     2535.32    152.15 o 
   7   8   9      938.31      459.65    289.08 o 
   8   8   9      834.64      843.32    112.24 o 
   9   8   9       83.46      174.88     88.30 o 
  10   8   9        0.52       35.89     84.69 o 
  11   8   9     3988.38     4076.15    492.31 o 
  12   8   9     1391.09     1762.80    391.73 o 
  13   8   9      975.03     1406.27    255.90 o 
 -14   9   9       48.30       32.52    124.40 o 
 -13   9   9      150.80      302.89    174.69 o 
 -12   9   9       41.79      133.94    136.28 o 
 -11   9   9     1114.48     1217.67    236.42 o 
 -10   9   9        7.32      -62.18     94.08 o 
  -9   9   9     1159.56     1154.71    210.28 o 
  -8   9   9      876.59      908.87    135.39 o 
  -7   9   9     1396.91     1758.99    165.03 o 
  -6   9   9     4968.30     3889.04    736.34 o 
  -5   9   9    12557.99    12378.46    296.46 o 
  -4   9   9     1111.87     1107.25    113.34 o 
  -3   9   9    21387.37    21236.29    366.70 o 
  -2   9   9      508.54      455.13     76.76 o 
  -1   9   9       97.91       92.56     43.51 o 
   0   9   9       34.39       18.20     37.64 o 
   1   9   9     1087.72     1172.56    166.75 o 
   2   9   9      150.47      136.00     97.71 o 
   3   9   9    44687.76    42971.02   1011.45 o 
   4   9   9    11794.14    10826.41    337.72 o 
   5   9   9     6486.41     5579.61    216.20 o 
   6   9   9       22.76        0.56     63.77 o 
   7   9   9      377.08      452.69    109.76 o 
   8   9   9     3150.26     3251.82    213.96 o 
   9   9   9     5382.23     5578.13    473.23 o 
  10   9   9     1696.97      956.47    571.86 o 
  11   9   9     2565.36     2698.11    310.42 o 
  12   9   9      117.41      132.34    174.69 o 
  13   9   9       30.44       82.01    110.38 o 
 -13  10   9      223.40      419.04    165.03 o 
 -12  10   9     1273.63     1422.64    296.45 o 
 -11  10   9     1252.92     1112.78    230.63 o 
 -10  10   9        4.00     -106.63    106.63 o 
  -9  10   9      264.44      264.69    125.79 o 
  -8  10   9      162.49      177.16     89.14 o 
  -7  10   9     8182.51     8053.31    390.17 o 
  -6  10   9       80.76       45.52     67.24 o 
  -5  10   9     2092.55     2137.58    152.36 o 
  -4  10   9        3.19       17.28     52.25 o 
  -3  10   9        9.52       38.14     48.70 o 
  -2  10   9      954.19     1034.37    106.16 o 
  -1  10   9    15021.34    14417.53    357.59 o 
   0  10   9       85.71      114.34     84.16 o 
   1  10   9    19343.77    19792.92    417.88 o 
   2  10   9     1209.07     1249.10    141.32 o 
   3  10   9      546.53      594.06    113.74 o 
   4  10   9      302.78      326.67     83.08 o 
   5  10   9     1462.31     1427.14    136.29 o 
   6  10   9      528.96      497.42     92.48 o 
   7  10   9     5909.62     6101.70    242.40 o 
   8  10   9      413.87      343.93     92.91 o 
   9  10   9      365.91      534.23    129.62 o 
  10  10   9       43.30       96.32     82.58 o 
  11  10   9      416.84      423.56    157.47 o 
  12  10   9     3143.20     4139.68    577.01 o 
  13  10   9       52.22      206.45    174.69 o 
 -13  11   9      183.72      280.21    140.33 o 
 -12  11   9        0.42       -0.36    172.05 o 
 -11  11   9      162.91      116.89    134.75 o 
 -10  11   9        5.12       46.11    116.46 o 
  -9  11   9    11285.52    10703.73    500.08 o 
  -8  11   9     1221.53     1711.55    186.29 o 
  -7  11   9     1109.99      866.99    164.42 o 
  -6  11   9      104.26      150.12     63.94 o 
  -5  11   9      132.93      137.85     62.08 o 
  -4  11   9       57.93      122.78     64.38 o 
  -3  11   9     3319.12     2540.72    148.83 o 
  -2  11   9      811.05      937.08    108.17 o 
  -1  11   9    10016.47    10059.18    264.21 o 
   0  11   9     1670.21     1495.80    121.44 o 
   1  11   9     5044.02     4625.70    172.17 o 
   2  11   9        2.07       15.34     53.10 o 
   3  11   9       14.36       59.01     65.54 o 
   4  11   9     6243.15     6042.65    230.77 o 
   5  11   9      952.68     1141.38    129.42 o 
   6  11   9      186.23      167.60     72.23 o 
   7  11   9     3274.97     3271.88    198.11 o 
   8  11   9     2081.70     2156.32    182.06 o 
   9  11   9     4926.67     5346.13    291.17 o 
  10  11   9      253.30      276.02    109.26 o 
  11  11   9       65.41      148.22    127.27 o 
  12  11   9       32.40      153.52    190.57 o 
 -13  12   9      592.73      502.06    164.19 o 
 -12  12   9       75.62      159.16    135.14 o 
 -11  12   9       38.88      -97.32     97.32 o 
 -10  12   9      805.46      596.34    181.72 o 
  -9  12   9       45.59       97.16    127.10 o 
  -8  12   9     1404.61     1395.29    182.24 o 
  -7  12   9     6520.65     6184.57    364.60 o 
  -6  12   9     2071.64     2090.41    157.15 o 
  -5  12   9     3693.67     3925.51    186.44 o 
  -4  12   9      241.53      287.99     77.11 o 
  -3  12   9      543.07      636.85     96.14 o 
  -2  12   9       77.81      101.36     62.71 o 
  -1  12   9    41329.79    42077.90   1011.64 o 
   0  12   9     1019.63     1484.55    239.06 o 
   1  12   9    18353.32    18495.41    501.40 o 
   2  12   9      264.43      255.28     87.58 o 
   3  12   9      114.96       96.27     71.49 o 
   4  12   9      635.01      606.41    118.15 o 
   5  12   9      167.07      218.22     74.86 o 
   6  12   9      443.76      333.28     94.24 o 
   7  12   9    20168.01    19177.99    751.09 o 
   8  12   9       93.07        5.64     73.05 o 
   9  12   9        1.31       27.72     85.47 o 
  10  12   9        5.17       49.14     92.25 o 
  11  12   9      508.65      471.65    172.59 o 
  12  12   9      554.43      484.14    170.24 o 
 -12  13   9       28.35       45.16    211.75 o 
 -11  13   9        1.86      -16.84    114.12 o 
 -10  13   9       62.15      193.83    143.70 o 
  -9  13   9    13902.08    13855.15    584.30 o 
  -8  13   9        0.81       36.43     87.94 o 
  -7  13   9     3485.49     3779.77    242.96 o 
  -6  13   9       28.75        0.11     69.53 o 
  -5  13   9       89.09      113.29     69.53 o 
  -4  13   9      300.44      325.31     82.44 o 
  -3  13   9       18.98       77.29     53.90 o 
  -2  13   9     4491.90     4314.66    195.88 o 
  -1  13   9    18130.24    18462.64    485.96 o 
   0  13   9     5016.51     4872.14    206.42 o 
   1  13   9     3723.00     3552.64    219.93 o 
   2  13   9     1201.67     1108.20    151.54 o 
   3  13   9     5546.72     5003.41    253.57 o 
   4  13   9      255.57      169.93     86.35 o 
   5  13   9      677.45      811.53    140.33 o 
   6  13   9      965.72     1028.35    139.21 o 
   7  13   9     1993.19     2047.07    182.18 o 
   8  13   9      183.06      290.14    102.17 o 
   9  13   9     4358.73     4771.03    290.90 o 
  10  13   9      247.68      318.88    117.94 o 
  11  13   9      480.72      349.38    153.47 o 
  12  13   9        4.31       45.29    116.80 o 
 -12  14   9      356.25      663.11    193.25 o 
 -11  14   9       22.07      265.34    149.91 o 
 -10  14   9     1115.42     1067.83    226.44 o 
  -9  14   9       76.78      175.18    140.92 o 
  -8  14   9     1329.06      714.39    329.47 o 
  -7  14   9     5574.50     6027.50    478.65 o 
  -6  14   9      639.72      744.88    118.32 o 
  -5  14   9     1592.90     1918.76    162.68 o 
  -4  14   9       11.95      -17.77     53.12 o 
  -3  14   9      228.10      228.10     71.98 o 
  -2  14   9      433.24      474.45     94.97 o 
  -1  14   9    36337.61    35541.41    613.40 o 
   0  14   9      178.05      279.52    105.03 o 
   1  14   9    10998.12    10328.31    531.60 o 
   2  14   9      843.49     1042.02    149.51 o 
   3  14   9      205.91      328.86    102.05 o 
   4  14   9        8.94      -31.79     64.04 o 
   5  14   9     1810.75     1873.17    197.72 o 
   6  14   9      472.39      534.49    117.66 o 
   7  14   9    12694.12    13305.59    390.69 o 
   8  14   9     1159.82     1225.83    161.22 o 
   9  14   9      270.37      326.09    127.04 o 
  10  14   9       54.89       -5.58     85.57 o 
  11  14   9      234.21      267.67    162.80 o 
 -11  15   9        0.19       -2.21    127.28 o 
 -10  15   9       25.80     -100.46    100.46 o 
  -9  15   9     3559.24     3681.50    344.27 o 
  -8  15   9      427.31      416.65    132.91 o 
  -7  15   9     1027.62     1101.23    173.47 o 
  -6  15   9       76.17       91.62     74.56 o 
  -5  15   9        4.26       41.07     63.83 o 
  -4  15   9        3.95       31.72     62.81 o 
  -3  15   9     1674.61     1510.40    259.02 o 
  -2  15   9     4046.06     3699.06    195.67 o 
  -1  15   9     4035.28     3850.98    199.74 o 
   0  15   9     2458.13     2236.88    247.74 o 
   1  15   9       79.72       78.28     85.32 o 
   2  15   9     1499.06     1325.19    170.94 o 
   3  15   9        2.97      -58.07     59.09 o 
   4  15   9      102.81       87.93     86.92 o 
   5  15   9     1777.93     1706.20    203.27 o 
   6  15   9      437.40      506.15    135.89 o 
   7  15   9      559.81      686.64    130.70 o 
   8  15   9      319.49      373.92    106.29 o 
   9  15   9      256.16      205.95    113.00 o 
  10  15   9      385.21      410.89    144.05 o 
  11  15   9       82.22       37.92    149.59 o 
 -11  16   9       33.05       12.45    164.10 o 
 -10  16   9       46.74      128.84    130.96 o 
  -9  16   9      195.35      257.10    147.45 o 
  -8  16   9     1103.58     1487.40    203.27 o 
  -7  16   9     1379.94     1367.60    191.51 o 
  -6  16   9        7.69       22.90     86.43 o 
  -5  16   9     2999.66     3026.27    202.92 o 
  -4  16   9       86.59       84.22     73.68 o 
  -3  16   9       28.03       91.89     63.72 o 
  -2  16   9      991.88     1071.80    136.59 o 
  -1  16   9     3803.81     3721.72    201.59 o 
   0  16   9      202.53      238.26    111.06 o 
   1  16   9     2292.07     2295.58    220.56 o 
   2  16   9      302.37      267.54    109.46 o 
   3  16   9       90.84      129.07     97.91 o 
   4  16   9      804.96      758.57    153.75 o 
   5  16   9     3504.19     3150.41    258.48 o 
   6  16   9      382.77      361.91    123.76 o 
   7  16   9     2486.99     2657.09    251.59 o 
   8  16   9     1378.31     1483.43    212.78 o 
   9  16   9      152.43      249.50    127.59 o 
  10  16   9      111.80       84.32    114.39 o 
 -10  17   9      430.44      335.18    182.63 o 
  -9  17   9       39.55      107.25    136.28 o 
  -8  17   9       69.18       58.65     94.83 o 
  -7  17   9       52.21      -41.49    106.26 o 
  -6  17   9      171.39      140.72    107.55 o 
  -5  17   9     1139.77     1335.28    163.70 o 
  -4  17   9      453.06      585.93    118.67 o 
  -3  17   9     5274.66     4498.21    711.77 o 
  -2  17   9       14.90        0.57     65.04 o 
  -1  17   9      259.12      148.81     98.71 o 
   0  17   9        9.12      -20.13     78.16 o 
   1  17   9       16.59       29.73     84.14 o 
   2  17   9       62.56       58.87     88.64 o 
   3  17   9     7974.12     7490.41    350.13 o 
   4  17   9      248.85      454.13    132.82 o 
   5  17   9     1392.44     1557.80    221.19 o 
   6  17   9      140.77      139.94    111.31 o 
   7  17   9       23.65       85.52    100.77 o 
   8  17   9     1309.96     1495.53    278.85 o 
   9  17   9       92.06      164.63    119.76 o 
  10  17   9       11.47       54.66    108.10 o 
 -10  18   9       37.28      216.56    169.40 o 
  -9  18   9      158.39      203.14    149.71 o 
  -8  18   9       43.44      -54.51     91.49 o 
  -7  18   9       10.97       55.82     98.66 o 
  -6  18   9      330.05      358.39    126.16 o 
  -5  18   9     6921.59     6901.13    294.74 o 
  -4  18   9      290.38      372.75    111.04 o 
  -3  18   9       10.89       29.81     68.48 o 
  -2  18   9       84.90       48.25     94.09 o 
  -1  18   9      826.98      921.50    161.81 o 
   0  18   9      464.11      545.10    127.84 o 
   1  18   9        5.67      -17.13     79.63 o 
   2  18   9     1315.12     1246.71    186.24 o 
   3  18   9      209.72      186.25    112.04 o 
   4  18   9      937.07     1126.24    191.90 o 
   5  18   9     2493.99     2603.61    315.89 o 
   6  18   9       89.38       54.47     99.26 o 
   7  18   9      339.08      311.98    133.29 o 
   8  18   9      230.96      296.02    182.39 o 
   9  18   9      102.12      114.85    128.78 o 
  -9  19   9     1206.00     1314.82    304.39 o 
  -8  19   9        3.71      161.87    110.34 o 
  -7  19   9       13.18      120.24    109.94 o 
  -6  19   9      536.96      838.33    170.66 o 
  -5  19   9     1683.99     2079.94    203.21 o 
  -4  19   9     1005.25     1050.57    156.68 o 
  -3  19   9     3426.92     3392.07    277.71 o 
  -2  19   9     1200.91     1365.13    195.15 o 
  -1  19   9     1032.05     1212.73    189.36 o 
   0  19   9       18.76       15.82     86.56 o 
   1  19   9      358.72      239.03    110.65 o 
   2  19   9      117.59      300.07    120.27 o 
   3  19   9     8649.66     7948.45    499.71 o 
   4  19   9       19.25      -38.07     97.30 o 
   5  19   9      608.22      747.84    166.52 o 
   6  19   9       29.62       -9.18     92.13 o 
   7  19   9      268.02      214.05    125.83 o 
   8  19   9      272.92      302.12    181.29 o 
  -8  20   9      163.85      220.58    128.49 o 
  -7  20   9      119.69      173.33    118.92 o 
  -6  20   9      933.01      966.04    185.20 o 
  -5  20   9     3730.31     3681.12    249.40 o 
  -4  20   9      332.16      603.02    129.10 o 
  -3  20   9        9.90       36.68     89.41 o 
  -2  20   9      128.98       66.64    102.39 o 
  -1  20   9     1009.66     1098.24    186.39 o 
   0  20   9      190.30      137.66    103.56 o 
   1  20   9      121.66      102.35     94.75 o 
   2  20   9     1616.14     1674.97    221.82 o 
   3  20   9      183.60      244.20    120.39 o 
   4  20   9      832.78     1166.53    202.37 o 
   5  20   9      709.85      872.40    183.55 o 
   6  20   9      614.11      519.10    152.15 o 
   7  20   9     1334.95     1116.81    210.88 o 
  -7  21   9       40.31       70.72    116.24 o 
  -6  21   9      252.58      308.70    133.37 o 
  -5  21   9      768.82      903.39    152.46 o 
  -4  21   9      547.89      477.70    123.97 o 
  -3  21   9     1236.23     1500.40    214.90 o 
  -2  21   9      378.55      351.99    127.20 o 
  -1  21   9       65.33      112.96    102.99 o 
   0  21   9        4.64      -15.27     88.21 o 
   1  21   9       53.08        6.48     84.42 o 
   2  21   9      105.04      103.24     93.65 o 
   3  21   9     3258.49     3280.75    298.17 o 
   4  21   9      233.98      455.49    154.37 o 
   5  21   9       67.13      166.47    125.94 o 
   6  21   9       65.00      157.22    128.92 o 
  -6  22   9      132.56       93.86    114.32 o 
  -5  22   9      249.53      349.87    113.47 o 
  -4  22   9       47.71      113.99    108.65 o 
  -3  22   9       11.89       93.30    103.83 o 
  -2  22   9       23.58       33.41    100.77 o 
  -1  22   9       46.73       -8.71     89.13 o 
   0  22   9       92.84      134.37    108.55 o 
   1  22   9      501.06      566.45    147.89 o 
   2  22   9      304.41      249.37    118.88 o 
   3  22   9      116.29      104.65     98.16 o 
   4  22   9       63.76      123.86    111.15 o 
   5  22   9       22.32       86.30    129.79 o 
  -4  23   9       27.06       18.27     98.12 o 
  -3  23   9       23.17      -28.04    107.87 o 
  -2  23   9      108.00      328.81    140.33 o 
  -1  23   9      444.49      485.27    153.70 o 
   0  23   9      249.99      225.49    120.45 o 
   1  23   9      394.48      472.47    139.41 o 
   2  23   9       27.25       -1.66     92.41 o 
   3  23   9       67.11      140.30    101.67 o 
 -14   0  10       48.70      333.50    211.75 o 
 -12   0  10     1307.32     1556.35    365.27 o 
 -10   0  10      496.90      476.43    217.04 o 
  -8   0  10    54782.83    51910.09   1339.31 o 
  -6   0  10       13.11       33.12     71.47 o 
  -4   0  10       16.16       16.73     46.68 o 
  -2   0  10   135113.47   144808.44   5664.27 o 
   0   0  10   263175.75   284887.41   2379.52 o 
   2   0  10     1402.63     1225.88     88.93 o 
   4   0  10     5006.19     5367.18    176.05 o 
   6   0  10    24120.51    24298.13    565.23 o 
   8   0  10        8.47      103.58     92.94 o 
  10   0  10     1162.66     1159.32    285.86 o 
  12   0  10      401.73      444.67    211.75 o 
  14   0  10      321.04      312.33    217.04 o 
 -15   1  10      126.73      255.54    143.79 o 
 -14   1  10        3.24       74.80     89.01 o 
 -13   1  10       25.54       94.09    131.90 o 
 -12   1  10     1093.75      654.44    277.47 o 
 -11   1  10       10.91       -4.43     91.65 o 
 -10   1  10    17231.06    15672.84    667.01 o 
  -9   1  10      972.82      952.99    188.34 o 
  -8   1  10     9211.74     7480.44    381.59 o 
  -7   1  10       50.16       47.04     59.72 o 
  -6   1  10     1012.23     1222.56     95.75 o 
  -5   1  10      263.90      369.99     62.98 o 
  -4   1  10    19165.62    19053.08    679.27 o 
  -3   1  10     5192.33     5503.34    207.83 o 
  -2   1  10    18598.33    19106.20    626.55 o 
  -1   1  10     3133.02     2516.13    370.11 o 
   0   1  10   103676.33   100385.52   7924.01 o 
   1   1  10      146.49      119.28     31.77 o 
   2   1  10      123.37      187.12     32.05 o 
   3   1  10      163.89      216.17     33.95 o 
   4   1  10     1271.04     1465.40     84.43 o 
   5   1  10       31.09       48.17     26.68 o 
   6   1  10    10518.59    10416.81    225.92 o 
   7   1  10     1932.51     1963.79    142.46 o 
   8   1  10    45499.32    46598.19   1037.57 o 
   9   1  10      760.10      687.55     99.28 o 
  10   1  10      688.04      650.25    158.81 o 
  11   1  10       17.38       23.62     96.46 o 
  12   1  10        3.20       98.91    106.24 o 
  13   1  10       45.24      -55.99    153.52 o 
  14   1  10     3236.07     3178.56    375.51 o 
 -15   2  10       25.55       67.71    112.75 o 
 -14   2  10       21.22      167.36    130.37 o 
 -13   2  10      562.48      693.48    190.90 o 
 -12   2  10      334.89      425.63    203.81 o 
 -11   2  10      304.18      273.36    100.32 o 
 -10   2  10       11.34       28.33     76.58 o 
  -9   2  10     2384.49     2272.30    181.68 o 
  -8   2  10    17032.31    15160.46    527.75 o 
  -7   2  10      365.34      341.71     95.39 o 
  -6   2  10     1297.61     1273.48     99.12 o 
  -5   2  10       18.78        4.50     35.87 o 
  -4   2  10      232.75      201.68     52.66 o 
  -3   2  10       10.96       -3.02     31.20 o 
  -2   2  10    37716.76    38691.54   1522.10 o 
  -1   2  10     4784.40     4812.05    155.43 o 
   0   2  10   139796.80   154621.75   2364.83 o 
   1   2  10       19.10      117.81     29.29 o 
   2   2  10      178.42      183.93     31.99 o 
   3   2  10     1320.12     1384.77     65.70 o 
   4   2  10      370.65      367.77     42.16 o 
   5   2  10      626.83      621.05     70.00 o 
   6   2  10    21971.20    21764.80    323.62 o 
   7   2  10     2590.96     2375.89    163.87 o 
   8   2  10      185.56      140.92     52.40 o 
   9   2  10      192.92      234.50     73.74 o 
  10   2  10     2487.78     2719.15    286.34 o 
  11   2  10     3564.63     3604.98    304.64 o 
  12   2  10       14.19      146.70    110.38 o 
  13   2  10       57.26      210.14    122.85 o 
  14   2  10      192.86       81.07    201.16 o 
 -14   3  10      124.27      113.81    131.01 o 
 -13   3  10       23.99       39.74    121.27 o 
 -12   3  10        0.03       86.08    121.61 o 
 -11   3  10       50.21       95.29    109.24 o 
 -10   3  10     3787.08     3874.82    229.54 o 
  -9   3  10      766.20      779.62    128.28 o 
  -8   3  10     1004.95      821.84    122.79 o 
  -7   3  10       45.77       28.06     43.37 o 
  -6   3  10      211.39      217.53     47.96 o 
  -5   3  10       17.82       29.60     33.17 o 
  -4   3  10     6349.57     6214.78    139.95 o 
  -3   3  10     5034.03     5371.06    175.57 o 
  -2   3  10     2727.93     1731.04    699.90 o 
  -1   3  10        9.14       45.94     39.76 o 
   0   3  10     9571.47     9227.88    186.96 o 
   1   3  10       57.34      112.35     24.40 o 
   2   3  10    20260.08    20095.44    357.09 o 
   3   3  10     4965.79     4951.90    111.05 o 
   4   3  10     4299.82     4421.55    141.95 o 
   5   3  10      272.01      296.15     57.67 o 
   6   3  10     5200.52     4870.56    161.88 o 
   7   3  10     7762.70     7608.40    233.42 o 
   8   3  10    11236.86     8521.22   1692.92 o 
   9   3  10     1438.44     1472.03    138.27 o 
  10   3  10     1637.98     1575.69    232.08 o 
  11   3  10      124.10      129.10    148.22 o 
  12   3  10      306.78      517.80    160.44 o 
  13   3  10      114.66      146.24    119.61 o 
  14   3  10     1655.03     1859.51    299.92 o 
 -14   4  10      391.00      476.66    171.70 o 
 -13   4  10      997.97     1188.11    241.24 o 
 -12   4  10     2556.59     2332.29    306.67 o 
 -11   4  10      187.27      226.38    125.79 o 
 -10   4  10       68.07       73.90     95.40 o 
  -9   4  10     2145.30     2539.15    389.09 o 
  -8   4  10       72.69       14.87     62.36 o 
  -7   4  10       30.98       48.34     43.12 o 
  -6   4  10     7520.04     7846.12    244.12 o 
  -5   4  10       15.15       13.63     39.40 o 
  -4   4  10        0.17       60.68     48.99 o 
  -3   4  10      657.78      706.95     81.42 o 
  -2   4  10    10554.32    10588.52    272.99 o 
  -1   4  10        0.49       -0.02     33.54 o 
   0   4  10      660.05      588.30     67.17 o 
   1   4  10     1234.44     1318.61     65.92 o 
   2   4  10      526.98      371.84    102.21 o 
   3   4  10      260.31      330.23     55.33 o 
   4   4  10    36294.22    36633.23    429.93 o 
   5   4  10     5825.53     6232.60    177.42 o 
   6   4  10     6786.68     6709.55    199.86 o 
   7   4  10      868.25      875.55    157.13 o 
   8   4  10      279.39      355.42     69.98 o 
   9   4  10      297.77      182.75     67.89 o 
  10   4  10     3599.52     3680.26    294.58 o 
  11   4  10     3743.87     3703.35    310.42 o 
  12   4  10     2930.27     2922.98    335.00 o 
  13   4  10       92.16      164.74    125.02 o 
 -14   5  10      255.33      412.91    153.47 o 
 -13   5  10        0.98       46.89    117.87 o 
 -12   5  10     2245.03     2616.35    320.03 o 
 -11   5  10      214.19      285.32    211.75 o 
 -10   5  10      151.89      111.17    108.55 o 
  -9   5  10      754.18      544.66    150.74 o 
  -8   5  10      721.43      773.46    267.33 o 
  -7   5  10        1.23      -43.99     43.99 o 
  -6   5  10    14872.11    14907.67    459.55 o 
  -5   5  10       16.94       86.20     61.56 o 
  -4   5  10    72068.77    76282.08   1462.68 o 
  -3   5  10      659.44      828.27     98.57 o 
  -2   5  10     1157.39     1170.96     94.01 o 
  -1   5  10      303.57      371.47     60.60 o 
   0   5  10      634.73      582.20     67.12 o 
   1   5  10      891.64      905.45     59.14 o 
   2   5  10    36082.53    37789.29    491.63 o 
   3   5  10     4168.55     2832.44    951.19 o 
   4   5  10    27341.60    26363.94   1043.37 o 
   5   5  10      201.51      210.26     64.58 o 
   6   5  10       40.77       -4.81     35.17 o 
   7   5  10     2000.35     1940.44    223.63 o 
   8   5  10     1079.64      970.67    104.67 o 
   9   5  10      404.31      278.48    141.96 o 
  10   5  10     3209.70     2885.31    282.64 o 
  11   5  10      103.23      266.84    140.92 o 
  12   5  10     1363.70     1282.95    238.78 o 
  13   5  10      226.94      565.36    175.45 o 
 -14   6  10      967.75     1195.36    235.73 o 
 -13   6  10       21.12       51.42    114.34 o 
 -12   6  10     5587.73     5062.89    489.67 o 
 -11   6  10       20.99      195.87    137.14 o 
 -10   6  10      124.81      132.10    121.27 o 
  -9   6  10       34.27       15.88     93.58 o 
  -8   6  10     8912.54     8667.15    406.13 o 
  -7   6  10       21.00       79.87     57.76 o 
  -6   6  10    21579.08    21618.89    905.44 o 
  -5   6  10     1798.64     1530.65    139.60 o 
  -4   6  10      118.20      244.95     70.24 o 
  -3   6  10     3098.79     3364.66    149.00 o 
  -2   6  10      468.97      402.07     65.11 o 
  -1   6  10       27.01      106.13     40.45 o 
   0   6  10    13971.95    12386.44    246.33 o 
   1   6  10      854.83      790.60     71.12 o 
   2   6  10       78.73       90.01     35.89 o 
   3   6  10     4056.32     3927.92    169.31 o 
   4   6  10   103286.24   100927.30   7233.52 o 
   5   6  10     3770.70     2106.87    871.06 o 
   6   6  10      909.99      768.85     99.62 o 
   7   6  10       76.20       79.98     48.79 o 
   8   6  10      106.66       91.37     61.60 o 
   9   6  10       94.13       21.79     49.82 o 
  10   6  10     6703.85     6587.33    323.95 o 
  11   6  10       65.80      126.97    120.83 o 
  12   6  10     5820.04     5921.41    413.61 o 
  13   6  10        4.65       15.46     90.04 o 
 -14   7  10      169.94      229.06    137.14 o 
 -13   7  10       92.84      152.38    130.37 o 
 -12   7  10     2478.32     2925.98    336.64 o 
 -11   7  10      676.41      684.13    190.79 o 
 -10   7  10       55.59        0.00    111.17 o 
  -9   7  10      829.30      928.60    192.53 o 
  -8   7  10     2032.94     1961.03    243.31 o 
  -7   7  10       32.95       29.01     55.40 o 
  -6   7  10    12386.44    12215.97    434.00 o 
  -5   7  10      121.27      234.72     78.18 o 
  -4   7  10   118447.05   122747.61   2529.80 o 
  -3   7  10     3785.22     3679.28    157.99 o 
  -2   7  10        4.47       12.06     38.15 o 
  -1   7  10      360.80      370.61     61.87 o 
   0   7  10     3840.80     3575.48    141.25 o 
   1   7  10        0.33       14.61     32.75 o 
   2   7  10    55512.85    59237.57   1579.41 o 
   3   7  10     5426.53     5399.38    201.01 o 
   4   7  10    30287.16    30359.34    696.08 o 
   5   7  10      267.42      202.76     69.81 o 
   6   7  10       54.32       39.69     42.72 o 
   7   7  10     1218.00      616.44    280.50 o 
   8   7  10      891.94     1086.51    147.50 o 
   9   7  10       14.31       21.13     71.02 o 
  10   7  10     3116.43     2975.44    239.21 o 
  11   7  10      110.53      370.49    149.59 o 
  12   7  10      784.32      724.55    186.15 o 
  13   7  10        5.33       64.01    102.89 o 
 -14   8  10      569.66      740.35    193.68 o 
 -13   8  10      867.43      942.21    222.51 o 
 -12   8  10     2641.46     2527.12    318.17 o 
 -11   8  10      240.05      247.99    145.84 o 
 -10   8  10        0.10      -23.82    112.30 o 
  -9   8  10      142.82      127.50    108.11 o 
  -8   8  10     4133.24     4062.02    299.39 o 
  -7   8  10     2111.40     2343.15    180.37 o 
  -6   8  10    14105.68    13590.35    422.18 o 
  -5   8  10      355.73      403.09     94.75 o 
  -4   8  10      490.45      531.64     91.55 o 
  -3   8  10     2277.73     1790.27    260.26 o 
  -2   8  10        0.22        7.51     39.57 o 
  -1   8  10     1737.58     1483.89    123.70 o 
   0   8  10      982.61     1015.52     94.19 o 
   1   8  10      728.11      732.22     76.26 o 
   2   8  10     1146.74      950.60    124.11 o 
   3   8  10       17.82        5.27     54.36 o 
   4   8  10    56499.21    55543.40    970.38 o 
   5   8  10      362.11      395.74     82.84 o 
   6   8  10     1414.03     1435.35    134.26 o 
   7   8  10     1271.44     1258.46    134.01 o 
   8   8  10       13.68      104.36     64.48 o 
   9   8  10        0.82       70.05     81.68 o 
  10   8  10     5961.35     2988.61   1918.33 o 
  11   8  10     1419.76     1556.35    375.85 o 
  12   8  10     2845.31     3443.37    364.26 o 
  13   8  10      145.71      114.81    113.02 o 
 -13   9  10      139.29      349.38    149.73 o 
 -12   9  10      778.47     1007.26    222.70 o 
 -11   9  10      601.38      436.44    172.07 o 
 -10   9  10      718.99      741.87    198.51 o 
  -9   9  10        9.67       17.47    110.62 o 
  -8   9  10       48.24       50.00     99.21 o 
  -7   9  10        3.04       -3.43     59.52 o 
  -6   9  10     5807.71     3793.43   1396.60 o 
  -5   9  10     3921.81     4030.58    324.73 o 
  -4   9  10    23795.59    23257.24    563.89 o 
  -3   9  10        5.04      -13.88     40.37 o 
  -2   9  10      915.42      911.34    100.74 o 
  -1   9  10       12.40       -7.73     44.87 o 
   0   9  10      724.48      875.59     93.02 o 
   1   9  10      370.49      462.28     79.28 o 
   2   9  10    16532.70    14751.93   1349.19 o 
   3   9  10     6194.25     5890.05    363.91 o 
   4   9  10    11088.92    10424.30    348.42 o 
   5   9  10     1316.04     1267.20    129.89 o 
   6   9  10      241.72      196.41     72.63 o 
   7   9  10     6965.25     6548.87    311.91 o 
   8   9  10     1602.50     1520.22    182.34 o 
   9   9  10        2.21       33.07     79.13 o 
  10   9  10     1930.03     1509.39    396.94 o 
  11   9  10        7.15       42.35    142.93 o 
  12   9  10      107.19       74.11    169.40 o 
  13   9  10      186.17      126.88    114.12 o 
 -13  10  10     1170.26     1100.02    238.78 o 
 -12  10  10       36.17       11.24    128.18 o 
 -11  10  10      288.15      261.47    156.16 o 
 -10  10  10        6.72      -80.39    100.86 o 
  -9  10  10      307.28      364.47    147.50 o 
  -8  10  10     4152.20     3884.19    235.46 o 
  -7  10  10      434.72      440.63    142.54 o 
  -6  10  10     1258.30     1360.73    125.74 o 
  -5  10  10       27.98      -15.75     51.23 o 
  -4  10  10       35.30       24.09     50.22 o 
  -3  10  10       28.74      -19.76     41.01 o 
  -2  10  10     6796.67     6908.44    224.03 o 
  -1  10  10     2594.47     2721.19    235.40 o 
   0  10  10     8959.47     8711.18    299.52 o 
   1  10  10       35.96       -1.94     59.75 o 
   2  10  10      310.67      350.06     91.81 o 
   3  10  10       80.34       79.45     70.51 o 
   4  10  10     2584.11     2494.17    164.07 o 
   5  10  10     1268.11     1195.51    131.17 o 
   6  10  10     3212.93     2938.94    179.61 o 
   7  10  10      355.56      394.73     99.56 o 
   8  10  10       16.06       88.20     76.60 o 
   9  10  10      333.73      337.10    115.55 o 
  10  10  10     1835.59     1675.49    207.43 o 
  11  10  10     2677.38     2742.14    476.43 o 
  12  10  10      146.00      206.45    179.99 o 
 -13  11  10        1.09      162.89    130.85 o 
 -12  11  10       87.82      213.09    146.97 o 
 -11  11  10       47.14       54.81    127.10 o 
 -10  11  10     2503.30     2502.42    301.17 o 
  -9  11  10       52.53       59.79    126.61 o 
  -8  11  10     1060.75     1036.98    161.57 o 
  -7  11  10      457.40      275.23    177.19 o 
  -6  11  10       38.33       64.94     59.78 o 
  -5  11  10      146.39       70.90     59.42 o 
  -4  11  10     1358.45     1354.63    129.40 o 
  -3  11  10      139.34      109.46     46.72 o 
  -2  11  10     5784.59     5750.99    210.78 o 
  -1  11  10     1613.93     1445.06    157.40 o 
   0  11  10     8083.03     7579.46    384.77 o 
   1  11  10     2902.62     2812.83    224.15 o 
   2  11  10     2788.74     3139.54    198.61 o 
   3  11  10     1073.92     1016.55    147.20 o 
   4  11  10        8.17      -30.43     52.28 o 
   5  11  10      294.36      321.21     85.53 o 
   6  11  10     1046.27     1084.15    135.48 o 
   7  11  10     3195.16     3037.18    201.65 o 
   8  11  10    10274.63    10562.25    339.28 o 
   9  11  10      332.33      384.20    122.03 o 
  10  11  10      247.70      266.29    110.52 o 
  11  11  10        6.01      115.80    117.00 o 
  12  11  10      154.30      381.15    217.04 o 
 -13  12  10      368.26      416.75    177.93 o 
 -12  12  10      949.70      871.07    231.27 o 
 -11  12  10        4.19      -45.94    104.01 o 
 -10  12  10        3.73       31.29    122.04 o 
  -9  12  10      161.54      192.52    142.09 o 
  -8  12  10    10886.38    11689.32    409.44 o 
  -7  12  10     1467.64     1271.02    296.84 o 
  -6  12  10       84.96       81.56     63.57 o 
  -5  12  10     1816.52     1851.65    152.49 o 
  -4  12  10      648.14      558.44     96.35 o 
  -3  12  10      416.39      258.98     72.71 o 
  -2  12  10     9198.71     8805.50    267.22 o 
  -1  12  10       20.69       11.40     65.18 o 
   0  12  10    35378.22    35764.14    753.34 o 
   1  12  10      243.58      312.89    103.32 o 
   2  12  10       57.49       32.39     66.04 o 
   3  12  10        9.84      -12.20     63.88 o 
   4  12  10     7356.65     7059.76    357.62 o 
   5  12  10      755.33      963.87    127.17 o 
   6  12  10     9469.44     9140.33    310.71 o 
   7  12  10      641.28      548.80    115.36 o 
   8  12  10       36.05       39.54     79.78 o 
   9  12  10      487.68      419.38    131.20 o 
  10  12  10      260.40      181.73    104.78 o 
  11  12  10      124.21      -52.36    119.61 o 
  12  12  10      457.04      449.97    243.51 o 
 -12  13  10      784.56      834.49    223.75 o 
 -11  13  10      507.22      608.06    189.41 o 
 -10  13  10     2869.87     3226.15    404.97 o 
  -9  13  10       73.64      273.95    146.25 o 
  -8  13  10     1185.89     1119.98    170.43 o 
  -7  13  10        2.23       53.05     89.75 o 
  -6  13  10       11.35       20.06     62.78 o 
  -5  13  10      972.21     1032.38    129.83 o 
  -4  13  10     5589.18     5404.91    226.11 o 
  -3  13  10     1721.98      925.73    417.38 o 
  -2  13  10     1352.60     1342.25    152.05 o 
  -1  13  10     2012.15     1787.57    150.00 o 
   0  13  10    13482.95    12328.76    396.09 o 
   1  13  10     6051.20     6108.58    284.21 o 
   2  13  10      524.55      524.76    115.91 o 
   3  13  10      754.69      863.07    139.33 o 
   4  13  10      491.26      527.94    120.91 o 
   5  13  10       76.67       98.61     83.73 o 
   6  13  10     2710.46     2955.00    205.02 o 
   7  13  10       42.29       34.16     79.78 o 
   8  13  10    11025.27    11207.04    365.23 o 
   9  13  10      143.99      185.28    106.97 o 
  10  13  10        3.40      -26.45     85.47 o 
  11  13  10       22.65       43.41    109.33 o 
 -12  14  10      478.80      893.42    231.49 o 
 -11  14  10       51.02      120.36    133.02 o 
 -10  14  10      134.41      153.52    172.05 o 
  -9  14  10      997.67     1306.51    246.97 o 
  -8  14  10     7725.89     7559.15    438.38 o 
  -7  14  10     2335.07     2052.22    213.15 o 
  -6  14  10        6.65       -0.71     67.35 o 
  -5  14  10      680.95      666.81    115.90 o 
  -4  14  10       37.02       26.83     60.94 o 
  -3  14  10      671.88      343.37    209.57 o 
  -2  14  10     7597.65     7377.52    261.60 o 
  -1  14  10      112.23      200.46     84.41 o 
   0  14  10    26472.27    26312.84    793.05 o 
   1  14  10      202.63      190.80     97.98 o 
   2  14  10      169.95      186.33     90.54 o 
   3  14  10       57.37       75.45     81.03 o 
   4  14  10      675.63      890.90    147.50 o 
   5  14  10        3.75      -29.97     80.32 o 
   6  14  10     4968.47     4781.26    393.50 o 
   7  14  10     1498.63     1687.67    183.17 o 
   8  14  10       99.04      122.94     81.51 o 
   9  14  10      330.49      320.34    122.80 o 
  10  14  10       28.68        3.45     92.20 o 
  11  14  10      969.87     1095.05    234.40 o 
 -11  15  10      123.65       83.58    137.00 o 
 -10  15  10      496.04      473.59    175.42 o 
  -9  15  10      133.30      214.40    187.93 o 
  -8  15  10      207.51      267.73    121.03 o 
  -7  15  10      125.50       69.37     96.51 o 
  -6  15  10       41.68       -8.82     86.27 o 
  -5  15  10       62.04       -6.83     70.24 o 
  -4  15  10      355.77      325.56     95.01 o 
  -3  15  10       92.43       45.15     58.32 o 
  -2  15  10     1502.21     1662.97    155.53 o 
  -1  15  10     1363.46     1424.91    181.66 o 
   0  15  10     5217.46     4841.77    272.82 o 
   1  15  10     3017.11     2904.37    276.56 o 
   2  15  10      494.55      636.35    139.84 o 
   3  15  10     2663.10     2794.82    239.17 o 
   4  15  10       20.93       26.22     81.62 o 
   5  15  10      290.85      323.02    117.99 o 
   6  15  10     1521.48     1635.04    204.45 o 
   7  15  10      816.65      989.03    152.79 o 
   8  15  10     2858.22     2911.46    230.16 o 
   9  15  10       37.49       64.56     96.55 o 
  10  15  10       19.96       56.39     96.58 o 
 -11  16  10       77.83      123.87    149.76 o 
 -10  16  10      171.49      135.51    138.05 o 
  -9  16  10      602.51      679.18    195.87 o 
  -8  16  10      854.94      832.61    164.14 o 
  -7  16  10      463.38      438.45    128.92 o 
  -6  16  10      886.22     1149.48    179.18 o 
  -5  16  10        6.53      -47.51     67.50 o 
  -4  16  10        0.42       19.58     75.14 o 
  -3  16  10      404.25      197.08     74.69 o 
  -2  16  10     2995.94     2789.04    194.18 o 
  -1  16  10      311.14      250.21    109.69 o 
   0  16  10     2179.43     1947.00    208.18 o 
   1  16  10       78.47       33.23     81.62 o 
   2  16  10        0.02       17.79     81.51 o 
   3  16  10      939.13     1210.66    176.34 o 
   4  16  10     1904.52     1771.07    236.37 o 
   5  16  10      142.69       71.02     92.08 o 
   6  16  10     2098.35     2540.35    247.56 o 
   7  16  10      716.42      901.46    164.34 o 
   8  16  10      217.48      209.11    109.85 o 
   9  16  10       24.73       79.02    100.75 o 
  10  16  10        6.26      114.28     99.45 o 
 -10  17  10       21.47       18.83    141.94 o 
  -9  17  10      706.25      775.81    206.03 o 
  -8  17  10      107.36       34.96     93.76 o 
  -7  17  10        4.48       71.47     95.91 o 
  -6  17  10      403.94      311.27    116.93 o 
  -5  17  10       48.16       93.68     89.11 o 
  -4  17  10     5538.26     5528.06    261.29 o 
  -3  17  10       19.04      -23.60     63.68 o 
  -2  17  10        5.89      -21.04     80.22 o 
  -1  17  10       18.51      -47.88     70.02 o 
   0  17  10       39.10      -22.71     72.95 o 
   1  17  10       13.79       47.93     87.27 o 
   2  17  10     1969.25     2329.64    239.40 o 
   3  17  10      105.21      170.71    102.33 o 
   4  17  10      474.57      757.91    188.62 o 
   5  17  10      237.51      369.61    128.51 o 
   6  17  10      217.16      217.68    105.77 o 
   7  17  10      684.39      719.58    159.62 o 
   8  17  10       63.17       47.64    142.24 o 
   9  17  10      259.78      319.85    121.88 o 
  -9  18  10       84.04      207.78    150.77 o 
  -8  18  10      729.32      734.20    161.59 o 
  -7  18  10      134.67      349.87    127.17 o 
  -6  18  10     1087.37      881.69    173.05 o 
  -5  18  10      256.40      286.18    107.65 o 
  -4  18  10      326.65      444.22    114.04 o 
  -3  18  10      699.73      633.03    119.88 o 
  -2  18  10        0.38       22.42     81.03 o 
  -1  18  10      310.28      201.06    107.96 o 
   0  18  10     1073.99     1275.87    187.45 o 
   1  18  10      223.82      268.15    110.85 o 
   2  18  10       28.34       60.33    100.57 o 
   3  18  10      788.42      837.53    173.82 o 
   4  18  10     5464.22     4953.59    311.63 o 
   5  18  10      824.22     1107.91    187.14 o 
   6  18  10       51.24       19.68     91.93 o 
   7  18  10        3.80       51.35    100.18 o 
   8  18  10      110.96      243.45    166.29 o 
  -9  19  10      441.30      472.49    177.93 o 
  -8  19  10      208.45      349.21    129.40 o 
  -7  19  10        5.85      -13.87     95.33 o 
  -6  19  10      316.35      424.53    140.98 o 
  -5  19  10      200.00      137.00     98.76 o 
  -4  19  10     6098.70     6363.92    292.36 o 
  -3  19  10      660.28      557.26    147.10 o 
  -2  19  10      128.51      230.78    115.82 o 
  -1  19  10      213.60      183.06    108.98 o 
   0  19  10      849.98      765.00    157.89 o 
   1  19  10      493.23      378.65    130.10 o 
   2  19  10     1872.53     1970.62    236.96 o 
   3  19  10      443.22      482.80    153.94 o 
   4  19  10      957.18     1144.23    193.93 o 
   5  19  10      161.35      192.09    118.85 o 
   6  19  10       19.53       44.54    103.83 o 
   7  19  10        0.57       23.12    110.23 o 
   8  19  10      734.31      618.83    239.48 o 
  -8  20  10     1213.35     1457.06    261.72 o 
  -7  20  10      397.54      424.75    143.88 o 
  -6  20  10      558.22      607.41    157.33 o 
  -5  20  10      858.21      953.08    154.69 o 
  -4  20  10      166.63      390.42    133.78 o 
  -3  20  10     1050.92     1219.46    194.95 o 
  -2  20  10       60.82      109.65    102.75 o 
  -1  20  10      513.00      704.76    162.44 o 
   0  20  10     1120.05     1230.48    197.53 o 
   1  20  10      104.46       96.90     95.63 o 
   2  20  10       14.34       40.81     97.50 o 
   3  20  10      379.24      429.31    142.09 o 
   4  20  10     3419.82     3089.51    298.30 o 
   5  20  10      651.64      763.91    178.26 o 
   6  20  10      375.70      585.79    165.81 o 
   7  20  10      342.21      608.69    178.28 o 
  -7  21  10        2.54      -45.10    107.24 o 
  -6  21  10      168.85      198.97    126.29 o 
  -5  21  10       93.25      107.28     98.72 o 
  -4  21  10     1591.64     1584.04    219.56 o 
  -3  21  10      630.79      726.00    167.46 o 
  -2  21  10        1.04       -4.05     99.23 o 
  -1  21  10      107.21      190.38    117.74 o 
   0  21  10       68.82      163.59    108.53 o 
   1  21  10        9.91        0.30    102.39 o 
   2  21  10     1564.45     1440.57    211.22 o 
   3  21  10      658.26      690.56    238.88 o 
   4  21  10      341.25      284.45    166.86 o 
   5  21  10       67.20      109.27    116.84 o 
   6  21  10       35.49      116.37    126.99 o 
  -5  22  10      107.70      222.47    201.16 o 
  -4  22  10       40.48      100.39    109.62 o 
  -3  22  10      266.08      186.70    120.20 o 
  -2  22  10        0.04        0.00    103.92 o 
  -1  22  10      122.70      109.51    110.93 o 
   0  22  10       73.94      171.30    111.65 o 
   1  22  10        6.04      120.51     98.14 o 
   2  22  10       24.78       -0.30     92.08 o 
   3  22  10       15.02       56.40     90.94 o 
   4  22  10       25.83       70.54    118.88 o 
  -3  23  10        0.55      -33.60    100.99 o 
  -2  23  10       62.85       91.91    113.59 o 
  -1  23  10      152.56      255.42    132.70 o 
   0  23  10      381.88      478.87    142.98 o 
   1  23  10      260.38      325.06    128.41 o 
   2  23  10      372.83      363.90    134.45 o 
 -13   0  11     1996.58     1926.91    412.91 o 
 -11   0  11      111.68      370.56    195.87 o 
  -9   0  11    34469.96    31952.82   1122.27 o 
  -7   0  11      130.81      174.69    158.81 o 
  -5   0  11     1576.90     1527.66    163.56 o 
  -3   0  11    10609.82     9939.38    325.60 o 
  -1   0  11   112337.21    44023.56  60414.44 o 
   1   0  11     2964.36     2988.36    129.65 o 
   3   0  11    47023.63    49779.43    584.58 o 
   5   0  11      717.29      671.55    128.78 o 
   7   0  11     1163.80     1328.21    187.05 o 
   9   0  11    10041.88    10037.72    659.07 o 
  11   0  11     2723.49     2556.86    428.79 o 
  13   0  11       29.22       15.88    127.05 o 
 -14   1  11       28.99      122.21    130.37 o 
 -13   1  11     2621.65     2976.66    345.87 o 
 -12   1  11      275.59      499.68    171.70 o 
 -11   1  11      392.99      432.84    150.74 o 
 -10   1  11      264.68      165.84    119.61 o 
  -9   1  11     1022.69      994.85    222.34 o 
  -8   1  11      157.39      125.41    108.36 o 
  -7   1  11        2.02       40.63     58.92 o 
  -6   1  11      803.06      870.57     93.48 o 
  -5   1  11    31928.61    32853.21    939.06 o 
  -4   1  11      122.21      206.04     57.54 o 
  -3   1  11     1636.88     1560.01    105.14 o 
  -2   1  11       70.91       80.48     43.37 o 
  -1   1  11    90326.60    94452.16   1850.60 o 
   0   1  11      309.76      497.07     70.62 o 
   1   1  11    25165.37    27641.91    263.23 o 
   2   1  11        0.47       20.93     23.41 o 
   3   1  11     3848.13     3877.74    150.33 o 
   4   1  11        0.02       33.87     29.38 o 
   5   1  11       45.77       40.77     36.37 o 
   6   1  11      232.76      340.45     72.12 o 
   7   1  11    26564.52    24180.46    969.62 o 
   8   1  11     1433.28      731.15    374.98 o 
   9   1  11     1352.65     1215.75    133.22 o 
  10   1  11      106.80       97.38    124.40 o 
  11   1  11      596.79      607.75    173.79 o 
  12   1  11      633.35      751.45    192.75 o 
  13   1  11      126.42      158.81    119.08 o 
 -14   2  11        0.10      110.30    125.36 o 
 -13   2  11      391.61      523.30    176.36 o 
 -12   2  11        8.58       89.51    122.00 o 
 -11   2  11       11.10      -20.54     93.36 o 
 -10   2  11     1430.10     1463.67    233.93 o 
  -9   2  11     4194.60     3530.31    288.15 o 
  -8   2  11     1723.04     1910.07    235.47 o 
  -7   2  11      877.53      774.83    111.34 o 
  -6   2  11      671.56      566.69     81.02 o 
  -5   2  11     1872.43     1676.81    117.96 o 
  -4   2  11     1100.55     1139.33     99.82 o 
  -3   2  11      341.40      358.67     61.79 o 
  -2   2  11       23.97       71.07     36.30 o 
  -1   2  11    40756.67    44303.75    897.80 o 
   0   2  11     2156.02     1256.52    551.88 o 
   1   2  11      114.26       84.71     34.72 o 
   2   2  11     2009.67     1929.08     76.73 o 
   3   2  11     9302.49     9079.98    184.26 o 
   4   2  11     6232.16     6264.66    168.44 o 
   5   2  11      145.27      227.77     52.27 o 
   6   2  11      204.76      231.33     54.13 o 
   7   2  11      116.45      126.77     65.92 o 
   8   2  11     2081.65     1048.12    558.55 o 
   9   2  11     4063.06     4097.16    233.64 o 
  10   2  11      441.00      709.36    168.44 o 
  11   2  11      383.38      523.71    162.54 o 
  12   2  11      435.61      765.65    192.53 o 
  13   2  11        9.21       80.60    140.28 o 
 -14   3  11      103.51      206.80    140.92 o 
 -13   3  11      246.37      289.64    214.40 o 
 -12   3  11      897.93     1146.88    237.14 o 
 -11   3  11       45.98      -15.18     98.72 o 
 -10   3  11      353.70      336.93    131.90 o 
  -9   3  11       63.88       53.30    105.49 o 
  -8   3  11        6.40      -64.99     87.91 o 
  -7   3  11      492.23      457.98     88.71 o 
  -6   3  11      736.97      641.83     85.58 o 
  -5   3  11     1617.81     1421.74    113.44 o 
  -4   3  11       45.14       47.26     45.36 o 
  -3   3  11      365.91      327.85     61.85 o 
  -2   3  11      695.71      399.71    210.11 o 
  -1   3  11     3040.98     2605.86    152.82 o 
   0   3  11     7838.60     7984.76    198.62 o 
   1   3  11     1615.13     1961.23    315.80 o 
   2   3  11     2454.71     2413.34     84.35 o 
   3   3  11      242.87      440.78     49.21 o 
   4   3  11     1349.56     1497.77    100.61 o 
   5   3  11     1819.02     2030.88    112.05 o 
   6   3  11     1906.60     2069.17    149.88 o 
   7   3  11     3097.89     2949.64    187.96 o 
   8   3  11     5251.83     3484.14   1313.97 o 
   9   3  11      167.32      105.30     52.40 o 
  10   3  11      338.53      436.70    138.55 o 
  11   3  11      118.37      184.57    125.02 o 
  12   3  11     3088.04     3341.94    355.55 o 
  13   3  11      366.37      449.64    151.57 o 
 -14   4  11      169.20      163.73    132.53 o 
 -13   4  11      206.47      209.14    135.67 o 
 -12   4  11        0.20      -24.15    115.46 o 
 -11   4  11        1.14       -6.47    100.86 o 
 -10   4  11      481.47      540.93    162.80 o 
  -9   4  11     2989.86     2625.48    278.70 o 
  -8   4  11     3315.15     3492.16    277.95 o 
  -7   4  11      585.73      621.79    105.16 o 
  -6   4  11      134.64      115.86     70.87 o 
  -5   4  11      574.84      524.55     83.80 o 
  -4   4  11      479.61      446.56     77.64 o 
  -3   4  11     3345.18     3216.07    142.14 o 
  -2   4  11      728.19      698.97     81.56 o 
  -1   4  11     2300.75     2185.05    114.02 o 
   0   4  11       71.00       85.47     40.51 o 
   1   4  11      262.74      286.12     39.33 o 
   2   4  11      562.82      411.28    103.72 o 
   3   4  11    11876.54    12454.67    232.56 o 
   4   4  11     9313.01     9063.85    210.63 o 
   5   4  11      938.19     1199.46     99.30 o 
   6   4  11      106.59      139.75     46.34 o 
   7   4  11        0.01       94.59     51.38 o 
   8   4  11     2930.96     1693.86    746.54 o 
   9   4  11      291.06      202.70     76.73 o 
  10   4  11      490.42      639.99    162.54 o 
  11   4  11      907.93      868.03    189.92 o 
  12   4  11      258.29      439.38    157.22 o 
  13   4  11       71.61      193.43    117.87 o 
 -14   5  11       72.72      177.90    123.36 o 
 -13   5  11      654.96      871.94    215.21 o 
 -12   5  11       14.90      113.24    128.78 o 
 -11   5  11      222.27      147.99    124.35 o 
 -10   5  11      559.89      589.87    170.29 o 
  -9   5  11      980.28      934.10    197.44 o 
  -8   5  11       88.08       23.35     95.40 o 
  -7   5  11      701.33      798.88    117.28 o 
  -6   5  11      862.67      962.00    103.73 o 
  -5   5  11    44681.91    43224.11   2247.93 o 
  -4   5  11      526.17      414.43     81.34 o 
  -3   5  11       20.97       32.89     43.42 o 
  -2   5  11      231.71      297.42     60.74 o 
  -1   5  11    20914.79    20161.81    415.45 o 
   0   5  11       11.46       44.07     37.64 o 
   1   5  11     2541.74     2515.57     89.86 o 
   2   5  11        4.08       37.15     26.18 o 
   3   5  11     1398.56     1043.30    312.20 o 
   4   5  11     2122.75     2120.59    119.87 o 
   5   5  11     7552.11     7930.03    305.44 o 
   6   5  11        8.96        2.58     38.02 o 
   7   5  11     7935.98     7327.44    229.31 o 
   8   5  11     1704.53      984.80    374.35 o 
   9   5  11       81.58      122.72     65.92 o 
  10   5  11      283.64      242.20     98.60 o 
  11   5  11     1835.53     1906.64    277.35 o 
  12   5  11     1415.68     1436.73    248.73 o 
  13   5  11     1004.12     1559.10    349.38 o 
 -14   6  11       63.61       39.99    121.61 o 
 -13   6  11     1349.14     1419.68    263.72 o 
 -12   6  11        1.51       -8.52    119.61 o 
 -11   6  11       10.87        7.81    108.11 o 
 -10   6  11       41.06      135.42    114.42 o 
  -9   6  11    14772.97    14164.56    550.25 o 
  -8   6  11       50.09      126.29    114.34 o 
  -7   6  11       65.05      124.40     91.71 o 
  -6   6  11      114.01      114.90     59.33 o 
  -5   6  11     6049.70     4638.51   1355.89 o 
  -4   6  11     2200.24     1961.10    137.16 o 
  -3   6  11     3025.00     3235.43    192.55 o 
  -2   6  11     3267.55     3415.02    148.32 o 
  -1   6  11    23350.55    24108.49    647.18 o 
   0   6  11        0.12       67.60     42.28 o 
   1   6  11      364.24      410.13     47.91 o 
   2   6  11       75.85       58.05     42.05 o 
   3   6  11    63205.60    65093.44    654.14 o 
   4   6  11     4149.33     2314.72    916.50 o 
   5   6  11     7528.19     6380.47    221.91 o 
   6   6  11      199.61      236.44     56.53 o 
   7   6  11      127.93        4.71     51.70 o 
   8   6  11        6.98       21.51     48.16 o 
   9   6  11        4.53       29.74     60.93 o 
  10   6  11        5.61      166.35     84.90 o 
  11   6  11     4377.11     4212.58    342.37 o 
  12   6  11       19.74       55.11    113.75 o 
  13   6  11       64.17       74.20    108.11 o 
 -14   7  11        9.36      -16.44    106.24 o 
 -13   7  11     1309.92     1461.39    265.06 o 
 -12   7  11      356.88      521.78    171.70 o 
 -11   7  11      615.11      945.62    211.47 o 
 -10   7  11      593.11      435.81    235.57 o 
  -9   7  11       25.21       99.58    129.10 o 
  -8   7  11      860.91      973.30    194.22 o 
  -7   7  11       41.94       92.35     66.32 o 
  -6   7  11      100.89      139.88     60.66 o 
  -5   7  11    69988.52    69914.56   2031.45 o 
  -4   7  11      323.31      533.13     91.25 o 
  -3   7  11     1994.14     1467.03    633.69 o 
  -2   7  11      550.80      462.21     79.04 o 
  -1   7  11    20609.01    20515.20    347.99 o 
   0   7  11      246.13      283.08     63.10 o 
   1   7  11     4302.77     4246.96    150.57 o 
   2   7  11      899.13      877.04    125.62 o 
   3   7  11     8927.34     8315.14    447.36 o 
   4   7  11     1528.18     1755.96    178.79 o 
   5   7  11     8197.91     7212.60    465.35 o 
   6   7  11     1852.69     1029.47    552.48 o 
   7   7  11    12572.54    12591.80    331.83 o 
   8   7  11      582.57      269.42    169.02 o 
   9   7  11        0.68      -22.61     61.53 o 
  10   7  11       59.74       29.49     69.33 o 
  11   7  11     1874.55     2245.63    300.89 o 
  12   7  11       13.81       17.65     92.78 o 
  13   7  11      403.86      447.41    304.39 o 
 -13   8  11      463.55      660.53    189.50 o 
 -12   8  11      107.91      149.16    146.12 o 
 -11   8  11        3.04       78.12    113.17 o 
 -10   8  11      105.00      269.64    143.20 o 
  -9   8  11     6013.98     5619.80    370.52 o 
  -8   8  11      238.89      335.68    145.84 o 
  -7   8  11      361.73      319.39     91.73 o 
  -6   8  11     1985.06     1850.78    138.87 o 
  -5   8  11     4538.20     4277.82    207.98 o 
  -4   8  11     2125.75     2144.65    142.44 o 
  -3   8  11     2238.76     1189.43    542.21 o 
  -2   8  11     3746.54     3715.86    187.53 o 
  -1   8  11    10992.83     9563.15    247.68 o 
   0   8  11      997.19     1216.08    104.46 o 
   1   8  11        0.14      -57.93     57.93 o 
   2   8  11      228.01      226.57     92.08 o 
   3   8  11    51296.86    50762.21   1094.93 o 
   4   8  11     1474.13     1444.91    132.91 o 
   5   8  11     2878.94     2483.70    153.84 o 
   6   8  11      574.02      589.83    100.43 o 
   7   8  11       52.81      128.72     69.64 o 
   8   8  11      470.55      115.94    178.03 o 
   9   8  11      345.38      366.99    111.31 o 
  10   8  11      510.02      558.70    132.08 o 
  11   8  11     2542.99     2232.64    293.63 o 
  12   8  11      301.34      343.96    155.31 o 
 -13   9  11      110.76       19.73    211.75 o 
 -12   9  11     1160.42     1358.98    412.91 o 
 -11   9  11      277.28      267.91    153.33 o 
 -10   9  11      135.71       97.89    122.04 o 
  -9   9  11       92.70       75.14    125.36 o 
  -8   9  11        7.89        6.05    101.64 o 
  -7   9  11       81.01      160.92     84.90 o 
  -6   9  11       12.78      -39.71     39.71 o 
  -5   9  11    11425.72    11283.56    411.85 o 
  -4   9  11     1807.58     1810.47    138.08 o 
  -3   9  11      166.49      114.92     76.85 o 
  -2   9  11      210.48      257.38     71.42 o 
  -1   9  11     2245.05     2303.73    144.81 o 
   0   9  11     1052.20     1105.03    118.67 o 
   1   9  11       69.82      101.17     69.92 o 
   2   9  11      389.03      249.44     80.70 o 
   3   9  11      623.19      670.91    116.80 o 
   4   9  11       80.23       60.49     60.54 o 
   5   9  11      726.78      731.47    107.86 o 
   6   9  11     4000.61     4113.32    202.70 o 
   7   9  11      917.99      893.52    128.87 o 
   8   9  11     1582.97      819.29    427.48 o 
   9   9  11       14.92      -10.42     82.83 o 
  10   9  11        0.02       13.86    102.89 o 
  11   9  11      202.83      283.93    137.89 o 
  12   9  11     1358.56     1640.01    635.24 o 
 -13  10  11      173.13      409.01    174.25 o 
 -12  10  11      149.24      262.57    140.95 o 
 -11  10  11      134.43       37.06    116.04 o 
 -10  10  11       81.30       17.53    113.75 o 
  -9  10  11      508.69      627.95    179.33 o 
  -8  10  11      262.18      348.57    144.69 o 
  -7  10  11      159.88      196.32     91.86 o 
  -6  10  11      196.49      247.81     73.53 o 
  -5  10  11      637.00      571.44     95.65 o 
  -4  10  11     2349.53     2599.51    155.95 o 
  -3  10  11      105.40      123.81     53.78 o 
  -2  10  11      765.46      801.01    105.44 o 
  -1  10  11      192.05      288.24     79.41 o 
   0  10  11     1240.60     1315.29    160.46 o 
   1  10  11     1192.63     1153.27    145.41 o 
   2  10  11      132.63       68.35     64.32 o 
   3  10  11      499.70      436.73    127.27 o 
   4  10  11     3217.50     3033.94    202.17 o 
   5  10  11       63.24      125.08     76.24 o 
   6  10  11       13.79        0.70     75.23 o 
   7  10  11      401.46      521.84    129.64 o 
   8  10  11     1388.35     1455.66    161.27 o 
   9  10  11     1414.45     1227.17    178.75 o 
  10  10  11      227.52      203.67    102.39 o 
  11  10  11       40.82        5.29    148.22 o 
  12  10  11      375.86      455.92    164.57 o 
 -13  11  11      477.97      617.58    186.74 o 
 -12  11  11      259.81      313.84    165.16 o 
 -11  11  11       54.86      102.76    124.65 o 
 -10  11  11        0.63        8.07    110.56 o 
  -9  11  11      747.62      822.87    197.44 o 
  -8  11  11        0.93       42.90     85.42 o 
  -7  11  11      118.33       13.29     64.23 o 
  -6  11  11     2550.94     2653.38    172.69 o 
  -5  11  11     7299.57     8271.57    295.74 o 
  -4  11  11        5.36       52.86     52.84 o 
  -3  11  11       78.41       88.58     51.04 o 
  -2  11  11       82.65       46.64     60.05 o 
  -1  11  11     5561.56     5525.98    211.55 o 
   0  11  11     5256.86     4721.74    286.92 o 
   1  11  11     3256.29     3226.62    208.65 o 
   2  11  11      228.88      176.53     79.33 o 
   3  11  11      599.00      694.83    143.81 o 
   4  11  11      943.31     1142.08    155.63 o 
   5  11  11       10.19        1.72     57.12 o 
   6  11  11      705.26      739.29    123.68 o 
   7  11  11     3075.93     3186.27    207.70 o 
   8  11  11     1025.68     1069.55    195.60 o 
   9  11  11      162.08      243.82    107.87 o 
  10  11  11       13.45      -23.88     80.76 o 
  11  11  11      143.90      280.57    185.28 o 
  12  11  11      694.43     1196.38    359.97 o 
 -12  12  11      135.63      376.13    169.12 o 
 -11  12  11       97.68      -97.84    103.79 o 
 -10  12  11       66.00        4.95    115.86 o 
  -9  12  11     4046.99     4181.69    354.66 o 
  -8  12  11       61.97       73.33     94.20 o 
  -7  12  11      764.15      728.79    141.28 o 
  -6  12  11      667.72      834.07    120.81 o 
  -5  12  11     1008.31     1324.60    141.01 o 
  -4  12  11      848.99      960.53    123.97 o 
  -3  12  11     4056.84     4161.70    193.64 o 
  -2  12  11      332.78      403.29     89.43 o 
  -1  12  11    10022.73     9427.20    279.75 o 
   0  12  11      279.03      315.37    106.71 o 
   1  12  11      705.35      895.59    144.10 o 
   2  12  11       11.72      -37.91     58.67 o 
   3  12  11    11921.51    11360.00    523.98 o 
   4  12  11      104.60       76.40     80.84 o 
   5  12  11      365.81      462.23    104.75 o 
   6  12  11      437.50      526.23    114.59 o 
   7  12  11      137.94      218.08     92.27 o 
   8  12  11     1523.55     1688.85    179.79 o 
   9  12  11     2062.51     2185.69    291.90 o 
  10  12  11      130.21      153.18    102.83 o 
  11  12  11      796.02     1005.80    317.62 o 
 -12  13  11       82.99      228.59    156.69 o 
 -11  13  11      217.96      570.13    184.37 o 
 -10  13  11      381.48      372.99    162.02 o 
  -9  13  11      368.59      487.02    181.59 o 
  -8  13  11      158.41      156.12     94.43 o 
  -7  13  11      896.59     1040.96    169.83 o 
  -6  13  11     1095.46     1210.30    176.12 o 
  -5  13  11    13388.92    13368.23    357.53 o 
  -4  13  11      884.75      892.51    127.35 o 
  -3  13  11      782.03      818.34    117.09 o 
  -2  13  11     1692.40     1827.83    155.39 o 
  -1  13  11    17684.70    16399.37    575.08 o 
   0  13  11     1427.74     1441.93    178.23 o 
   1  13  11     3323.95     3111.39    228.15 o 
   2  13  11     2430.43     2450.68    239.64 o 
   3  13  11     1087.02     1387.35    178.52 o 
   4  13  11      367.47      356.19    115.81 o 
   5  13  11       10.62      -71.37     71.37 o 
   6  13  11      115.80       76.73     77.49 o 
   7  13  11     7932.78     7608.96    335.43 o 
   8  13  11        5.63       93.44     78.78 o 
   9  13  11       64.03      -23.48    102.89 o 
  10  13  11        0.56       35.25     95.05 o 
  11  13  11      478.59      726.07    202.03 o 
 -11  14  11      118.03      161.84    144.27 o 
 -10  14  11        3.63       35.55    125.02 o 
  -9  14  11     4050.41     4587.57    365.92 o 
  -8  14  11     1661.28     1123.30    396.54 o 
  -7  14  11      373.67      395.44    120.91 o 
  -6  14  11      858.67      831.34    157.27 o 
  -5  14  11      844.18     1054.48    141.51 o 
  -4  14  11       67.48       75.16     83.75 o 
  -3  14  11      669.36      816.25    120.81 o 
  -2  14  11     2697.44     2669.81    180.86 o 
  -1  14  11    10443.43     9470.91    364.14 o 
   0  14  11      293.33      314.98    111.02 o 
   1  14  11      652.39      448.76    115.34 o 
   2  14  11      813.43      997.66    161.93 o 
   3  14  11     6525.87     6310.35    311.72 o 
   4  14  11      924.62      883.17    162.04 o 
   5  14  11        2.13      -40.27     81.16 o 
   6  14  11      693.33      808.46    153.61 o 
   7  14  11       41.80       85.23     81.36 o 
   8  14  11       98.34      194.61     91.04 o 
   9  14  11      204.59      208.54    130.96 o 
  10  14  11     1029.94     1005.96    185.30 o 
 -11  15  11      102.83      137.89    147.50 o 
 -10  15  11        5.57        8.45    123.36 o 
  -9  15  11        0.31       23.82    115.46 o 
  -8  15  11      382.32      566.16    142.49 o 
  -7  15  11       49.75       85.65     95.16 o 
  -6  15  11      353.90      254.73    115.91 o 
  -5  15  11      960.85      826.41    132.34 o 
  -4  15  11      274.83      273.92     99.75 o 
  -3  15  11       42.69       53.68     76.31 o 
  -2  15  11        1.12      -14.95     59.95 o 
  -1  15  11     4077.81     3709.90    242.23 o 
   0  15  11     1703.50     1469.68    188.36 o 
   1  15  11      571.42      550.03    129.84 o 
   2  15  11     3036.43     3397.34    257.56 o 
   3  15  11      287.77      343.95    122.99 o 
   4  15  11       33.82      -17.89     84.88 o 
   5  15  11      363.76      366.04    121.03 o 
   6  15  11      151.21      147.14    102.52 o 
   7  15  11     2463.71     2337.52    239.31 o 
   8  15  11      670.49      694.86    130.81 o 
   9  15  11       17.90      136.01    119.55 o 
  10  15  11       36.87      162.06    105.58 o 
 -10  16  11      147.89       95.85    141.65 o 
  -9  16  11      119.19       95.44    123.19 o 
  -8  16  11      564.77      539.17    142.03 o 
  -7  16  11      124.26      130.46    100.46 o 
  -6  16  11      316.00      360.67    124.77 o 
  -5  16  11       37.74       -1.39     73.27 o 
  -4  16  11       78.29      101.28     86.40 o 
  -3  16  11        4.09      -11.70     71.10 o 
  -2  16  11       14.34      -30.99     65.88 o 
  -1  16  11     1596.68     1593.78    195.46 o 
   0  16  11      588.90      574.57    131.35 o 
   1  16  11       11.40        4.12     74.23 o 
   2  16  11      359.64      320.96    112.48 o 
   3  16  11        0.06      -58.68     75.37 o 
   4  16  11     1573.87     1810.09    218.98 o 
   5  16  11      349.85      407.62    126.16 o 
   6  16  11       20.35       97.69     94.09 o 
   7  16  11       28.84       91.46    100.04 o 
   8  16  11      136.49      241.65    131.45 o 
   9  16  11      118.68      220.84    132.84 o 
 -10  17  11      204.68      267.86    158.57 o 
  -9  17  11      133.72      156.54    139.75 o 
  -8  17  11       69.54       98.61    100.21 o 
  -7  17  11       16.49       11.43     87.48 o 
  -6  17  11        1.87       69.41     96.16 o 
  -5  17  11     1506.17     1815.85    187.53 o 
  -4  17  11       29.42       57.56     81.49 o 
  -3  17  11       69.12      127.69     98.40 o 
  -2  17  11       27.65       10.67     76.88 o 
  -1  17  11       30.01       10.46     81.68 o 
   0  17  11      140.65      208.70    101.31 o 
   1  17  11      362.88      499.42    135.34 o 
   2  17  11       86.93      -49.75     85.31 o 
   3  17  11      119.69      108.45    103.66 o 
   4  17  11      548.16      515.66    145.68 o 
   5  17  11      747.23      904.33    172.96 o 
   6  17  11        0.07       24.06     84.29 o 
   7  17  11      131.28      232.84    130.88 o 
   8  17  11      387.55      491.43    202.03 o 
   9  17  11        2.76      -37.06    185.28 o 
  -9  18  11     1181.55     1682.72    291.32 o 
  -8  18  11      162.39      310.72    124.25 o 
  -7  18  11       41.01       57.18     98.61 o 
  -6  18  11      128.88      289.89    123.35 o 
  -5  18  11      229.84      236.02    100.12 o 
  -4  18  11      278.99      336.84    110.96 o 
  -3  18  11      844.41      880.04    169.78 o 
  -2  18  11     1582.54     1672.09    214.90 o 
  -1  18  11     2116.66     2278.12    242.27 o 
   0  18  11      162.53       84.87     99.62 o 
   1  18  11      263.81      319.09    122.35 o 
   2  18  11       52.55       60.91     95.73 o 
   3  18  11     4167.58     4112.87    295.68 o 
   4  18  11      836.44      937.33    172.98 o 
   5  18  11      253.78      299.82    121.46 o 
   6  18  11      111.62       95.84    106.52 o 
   7  18  11       51.17       83.01    116.46 o 
   8  18  11      246.28      269.77    188.34 o 
  -8  19  11      179.36      247.00    137.92 o 
  -7  19  11      273.21      283.18    123.10 o 
  -6  19  11      244.16      295.22    123.81 o 
  -5  19  11     2961.61     3524.46    241.70 o 
  -4  19  11       63.83      138.86    105.38 o 
  -3  19  11        0.99       18.04     95.92 o 
  -2  19  11       10.95      105.41    104.12 o 
  -1  19  11     1945.37     1878.71    227.81 o 
   0  19  11      154.74       52.63     99.02 o 
   1  19  11      172.05      256.20    117.31 o 
   2  19  11      529.53      701.60    162.68 o 
   3  19  11      224.83      402.77    140.64 o 
   4  19  11      565.81      720.99    161.27 o 
   5  19  11      347.75      317.88    131.52 o 
   6  19  11      432.49      415.72    148.72 o 
   7  19  11     1935.99     2295.80    274.43 o 
  -7  20  11      135.82      168.70    126.68 o 
  -6  20  11      113.62      176.40    136.41 o 
  -5  20  11      260.48      230.48    106.10 o 
  -4  20  11      993.81      902.16    176.91 o 
  -3  20  11      465.07      613.57    155.19 o 
  -2  20  11     1723.60     1837.25    235.84 o 
  -1  20  11     1564.30     1687.19    223.52 o 
   0  20  11      502.55      533.70    147.60 o 
   1  20  11        0.74        9.34     86.22 o 
   2  20  11        1.03       -3.34     94.09 o 
   3  20  11     2325.51     2068.55    253.41 o 
   4  20  11       58.13       84.48    110.68 o 
   5  20  11       91.74      201.40    124.08 o 
   6  20  11      397.78      660.57    178.65 o 
  -6  21  11       88.48      134.28    118.32 o 
  -5  21  11      822.02     1202.33    252.48 o 
  -4  21  11      100.75      203.35    120.11 o 
  -3  21  11        8.17       51.67     98.63 o 
  -2  21  11      115.70      208.68    120.29 o 
  -1  21  11      574.33      448.82    143.98 o 
   0  21  11       22.48       42.92     90.43 o 
   1  21  11        1.23       71.65     94.58 o 
   2  21  11      289.20      314.08    124.27 o 
   3  21  11      201.72      219.20    127.76 o 
   4  21  11      186.84      263.49    136.80 o 
   5  21  11        5.83      -71.03    110.24 o 
  -4  22  11      203.71      166.69    116.48 o 
  -3  22  11        0.01      -23.21     94.58 o 
  -2  22  11      280.62      257.97    124.31 o 
  -1  22  11       18.37       56.46    110.02 o 
   0  22  11       25.09      118.35    103.25 o 
   1  22  11       30.89      108.64     99.62 o 
   2  22  11        1.67      -23.60     86.27 o 
   3  22  11      248.38      212.20    125.95 o 
  -1  23  11      170.39      264.95    133.33 o 
   0  23  11      292.63      289.68    125.60 o 
 -14   0  12      276.71      269.98    201.16 o 
 -12   0  12     2695.92     2763.32    476.43 o 
 -10   0  12     1960.90     1540.47    338.80 o 
  -8   0  12     4065.31     4399.07    444.67 o 
  -6   0  12     5566.84     5462.48    277.09 o 
  -4   0  12   114886.90   118726.97   5992.48 o 
  -2   0  12      662.40      840.06    137.64 o 
   0   0  12     4556.69     4482.69    283.21 o 
   2   0  12    51286.21    52641.67    718.45 o 
   4   0  12    34363.27    35253.37    614.53 o 
   6   0  12      129.78      119.17     92.64 o 
   8   0  12    14165.60    13884.91    493.93 o 
  10   0  12     2554.03     2652.15    412.91 o 
  12   0  12      111.88      471.14    243.51 o 
 -14   1  12     1866.86     2207.93    321.92 o 
 -13   1  12      224.07      323.87    165.03 o 
 -12   1  12     5816.94     5343.51    392.98 o 
 -11   1  12       62.33       43.58    104.61 o 
 -10   1  12       19.49      109.21    100.86 o 
  -9   1  12       76.40       12.25    100.24 o 
  -8   1  12     1083.65     1014.40    202.03 o 
  -7   1  12      115.40       94.00     68.06 o 
  -6   1  12    19630.31    20377.71    809.93 o 
  -5   1  12       16.61       46.77     54.06 o 
  -4   1  12       23.65      -25.74     56.38 o 
  -3   1  12     1162.18     1404.41    110.49 o 
  -2   1  12     4022.59     4060.92    228.46 o 
  -1   1  12     1662.90     1531.28    108.44 o 
   0   1  12    36875.05    37365.03    498.77 o 
   1   1  12       90.09       74.48     27.97 o 
   2   1  12     1260.66     1247.76     72.56 o 
   3   1  12        3.85       -5.08     32.68 o 
   4   1  12    28844.68    28706.35    523.69 o 
   5   1  12       63.31       54.26     47.64 o 
   6   1  12       83.93      119.59     55.94 o 
   7   1  12      288.78      368.69     82.20 o 
   8   1  12       84.94       86.47     62.88 o 
   9   1  12       27.77       27.22     46.26 o 
  10   1  12     1380.64     1824.63    259.39 o 
  11   1  12     1100.50     1324.00    232.14 o 
  12   1  12     2280.96     2807.93    489.67 o 
  13   1  12        0.65      150.87    116.04 o 
 -14   2  12      158.40      328.97    156.68 o 
 -13   2  12       42.62       -6.75    106.82 o 
 -12   2  12     2033.41     2027.15    301.31 o 
 -11   2  12       14.39       66.75    110.00 o 
 -10   2  12       46.77       69.93    106.24 o 
  -9   2  12      610.52      625.72    167.32 o 
  -8   2  12      534.94      442.12    151.57 o 
  -7   2  12       65.71       25.24     57.63 o 
  -6   2  12     6677.03     6504.32    243.74 o 
  -5   2  12      160.46      319.75     75.92 o 
  -4   2  12    46720.71    47696.16   1172.86 o 
  -3   2  12      273.38      300.74     65.85 o 
  -2   2  12      560.91      337.80    202.77 o 
  -1   2  12       23.55       22.22     41.52 o 
   0   2  12     1994.17     1738.50    690.10 o 
   1   2  12      429.42      472.21     51.29 o 
   2   2  12    32365.85    32626.82    485.18 o 
   3   2  12     7132.67     7252.94    181.50 o 
   4   2  12    11487.62    11196.84    352.63 o 
   5   2  12      204.89      344.20     60.67 o 
   6   2  12       32.28        2.64     58.07 o 
   7   2  12     2858.86     2863.45    164.46 o 
   8   2  12     1496.10     1398.98    140.58 o 
   9   2  12      941.09      628.37    112.78 o 
  10   2  12     1108.26     1642.30    386.44 o 
  11   2  12      173.10      165.87    132.28 o 
  12   2  12       17.43       32.02    114.12 o 
  13   2  12        9.97      -31.44     91.19 o 
 -14   3  12      516.87      532.05    275.27 o 
 -13   3  12     1156.04     1521.27    269.20 o 
 -12   3  12      701.99      609.59    195.87 o 
 -11   3  12       48.48      124.63    110.00 o 
 -10   3  12        5.85       65.68    100.86 o 
  -9   3  12      489.44      619.73    217.04 o 
  -8   3  12     1291.56     1539.56    222.70 o 
  -7   3  12       64.99      105.47     97.88 o 
  -6   3  12     4553.10     4806.39    184.84 o 
  -5   3  12       57.33       64.78     60.81 o 
  -4   3  12       35.88        7.49     49.34 o 
  -3   3  12        0.13      -35.21     35.92 o 
  -2   3  12     4532.69     3377.17    699.20 o 
  -1   3  12     3199.36     2739.53    131.15 o 
   0   3  12     3731.93     3486.37    159.83 o 
   1   3  12      109.62      124.92     32.72 o 
   2   3  12       11.96       87.83     33.20 o 
   3   3  12      706.85      771.20     77.91 o 
   4   3  12     3659.25     3641.01    178.50 o 
   5   3  12     1217.62     1260.08     99.82 o 
   6   3  12      635.83      634.51     81.26 o 
   7   3  12     2177.05     1955.47    153.07 o 
   8   3  12       20.84       -0.94     58.60 o 
   9   3  12       63.37       77.51     61.51 o 
  10   3  12      393.86      396.01    169.40 o 
  11   3  12     5063.77     4601.19    404.97 o 
  12   3  12      244.79      418.20    156.02 o 
  13   3  12       96.37       68.82    112.30 o 
 -14   4  12        6.27       57.69    108.11 o 
 -13   4  12       36.20      -11.85    117.51 o 
 -12   4  12       97.26      219.07    136.59 o 
 -11   4  12        0.12       24.99    113.75 o 
 -10   4  12     4638.24     4695.61    457.91 o 
  -9   4  12     1385.64     1354.10    231.99 o 
  -8   4  12     2286.02     2247.30    259.97 o 
  -7   4  12      266.10      316.56     87.15 o 
  -6   4  12     1379.18     1205.32    114.02 o 
  -5   4  12       22.59       40.75     56.96 o 
  -4   4  12      886.66      742.16     93.82 o 
  -3   4  12      609.46      585.98     83.01 o 
  -2   4  12     6398.46     5891.79    193.09 o 
  -1   4  12        0.17       33.23     45.08 o 
   0   4  12     4912.35     5007.76    170.56 o 
   1   4  12     1525.56     1581.76     79.20 o 
   2   4  12     1679.85     1259.76     70.64 o 
   3   4  12     9271.01     9590.74    212.39 o 
   4   4  12       13.92      173.86     53.01 o 
   5   4  12      183.23      206.05     53.79 o 
   6   4  12      811.13      937.37     94.57 o 
   7   4  12     4741.89     4931.86    212.11 o 
   8   4  12     4534.09     4900.09    220.18 o 
   9   4  12      565.06      508.08     99.12 o 
  10   4  12       30.96       87.43     83.28 o 
  11   4  12      100.20      166.53    134.60 o 
  12   4  12       51.64      -21.17    116.46 o 
  13   4  12      140.48       76.53    110.38 o 
 -14   5  12       50.00      124.88    120.83 o 
 -13   5  12      355.46      574.28    177.77 o 
 -12   5  12      538.62      524.43    170.29 o 
 -11   5  12        0.97       58.23    166.75 o 
 -10   5  12       86.26      190.14    134.75 o 
  -9   5  12       90.58      170.46    130.85 o 
  -8   5  12    20639.47    18726.38    615.75 o 
  -7   5  12        8.71       96.13     70.07 o 
  -6   5  12       40.04       91.62     56.36 o 
  -5   5  12       29.95       31.84     57.94 o 
  -4   5  12     1810.79     1980.93    149.00 o 
  -3   5  12       37.51       10.91     44.62 o 
  -2   5  12    25461.50    25329.51    392.61 o 
  -1   5  12       23.53      140.03     57.64 o 
   0   5  12    61985.50    63006.24   1351.05 o 
   1   5  12      262.54      395.99     66.05 o 
   2   5  12     1598.10     1625.55    129.20 o 
   3   5  12     2610.79     2455.25    265.85 o 
   4   5  12     6456.78     7029.00    196.84 o 
   5   5  12     3066.15     3215.92    139.68 o 
   6   5  12     4798.35     4968.28    176.89 o 
   7   5  12      136.83      138.63     61.40 o 
   8   5  12     1129.16     1192.04    153.86 o 
   9   5  12       14.09       59.89     61.95 o 
  10   5  12       39.67       -8.81     62.86 o 
  11   5  12     1726.38     1900.32    278.85 o 
  12   5  12      411.68      462.67    158.79 o 
  13   5  12      163.89      216.81    164.10 o 
 -14   6  12      149.85      193.96    130.90 o 
 -13   6  12        0.35       40.84    105.87 o 
 -12   6  12      133.23      229.61    138.55 o 
 -11   6  12       12.21       47.36    104.29 o 
 -10   6  12     6956.66     6297.19    487.02 o 
  -9   6  12      255.42      359.97    162.67 o 
  -8   6  12     7359.51     6859.07    396.73 o 
  -7   6  12        2.34      -16.80     57.19 o 
  -6   6  12        4.83       27.39     50.46 o 
  -5   6  12      145.69       88.25     53.01 o 
  -4   6  12    15691.59    14900.87    320.80 o 
  -3   6  12     1823.58     1211.73    405.11 o 
  -2   6  12    17105.39    16891.94    382.80 o 
  -1   6  12     2063.24     1814.05    126.49 o 
   0   6  12    11003.98    10083.09    244.91 o 
   1   6  12       47.31       -7.75     41.17 o 
   2   6  12      159.69      133.43     62.87 o 
   3   6  12      179.39      202.73     54.69 o 
   4   6  12     9722.97     9715.40    337.31 o 
   5   6  12      509.94      479.67     71.70 o 
   6   6  12      952.98     1006.41    102.16 o 
   7   6  12        6.37       21.07     52.49 o 
   8   6  12    12963.77    12956.39    353.69 o 
   9   6  12       47.22      116.42     69.16 o 
  10   6  12      249.48      199.34     90.22 o 
  11   6  12        9.02       66.41    102.89 o 
  12   6  12       72.61      224.94    121.61 o 
 -13   7  12       58.20      158.59    132.84 o 
 -12   7  12      831.33      761.61    211.47 o 
 -11   7  12      249.78      128.79    130.25 o 
 -10   7  12       32.14       23.07    125.02 o 
  -9   7  12      419.08      480.14    164.00 o 
  -8   7  12    23249.82    23360.02    881.40 o 
  -7   7  12      145.14      114.01     79.38 o 
  -6   7  12     4120.04     3603.33    170.25 o 
  -5   7  12        2.84       59.61     59.94 o 
  -4   7  12      220.23      271.38     72.24 o 
  -3   7  12      403.48      226.68     70.57 o 
  -2   7  12    27812.91    27785.33    426.80 o 
  -1   7  12      278.05      316.07     76.36 o 
   0   7  12    51955.80    49470.05    537.20 o 
   1   7  12      334.12      325.22     90.94 o 
   2   7  12        6.81      -30.31     52.49 o 
   3   7  12      173.70      219.61     69.45 o 
   4   7  12    13597.61    11924.05    515.75 o 
   5   7  12     2403.35     1102.44    520.71 o 
   6   7  12     8482.08     7940.27    322.95 o 
   7   7  12     1718.23     1859.47    142.30 o 
   8   7  12      739.67      674.50    105.85 o 
   9   7  12        1.37       36.49     61.86 o 
  10   7  12      346.41      326.65    109.08 o 
  11   7  12      129.41      286.00    142.09 o 
  12   7  12      634.96      522.87    164.19 o 
 -13   8  12        0.17      117.99    193.22 o 
 -12   8  12        7.69       70.38    126.61 o 
 -11   8  12       50.26       71.33    110.38 o 
 -10   8  12     2768.60     3080.43    327.39 o 
  -9   8  12      102.13      104.63    126.61 o 
  -8   8  12     5398.40     5495.97    368.01 o 
  -7   8  12      120.76      204.31     90.77 o 
  -6   8  12      149.81       96.44     51.96 o 
  -5   8  12     1375.31     1433.88    131.22 o 
  -4   8  12     6821.31     6857.52    243.12 o 
  -3   8  12     2982.43     2254.42    381.48 o 
  -2   8  12     5477.40     5116.42    199.34 o 
  -1   8  12     1753.44     1527.02    125.62 o 
   0   8  12     4474.88     4202.52    177.07 o 
   1   8  12      273.96      349.09     90.24 o 
   2   8  12      483.02      646.47    114.85 o 
   3   8  12     3281.11     3279.93    170.30 o 
   4   8  12     6993.93     6167.83    230.07 o 
   5   8  12      324.57      387.41     84.37 o 
   6   8  12      419.86      421.77     95.67 o 
   7   8  12     1886.37     1300.90    455.78 o 
   8   8  12     5746.37     5671.63    253.67 o 
   9   8  12      189.72      194.95     81.69 o 
  10   8  12      187.22      148.01     87.99 o 
  11   8  12      115.53      145.35    110.38 o 
  12   8  12        3.95      -24.67    108.52 o 
 -13   9  12      714.70      731.78    212.50 o 
 -12   9  12        0.76       21.88    123.19 o 
 -11   9  12      460.89      589.51    187.05 o 
 -10   9  12      109.28      312.33    174.69 o 
  -9   9  12      210.90      429.76    162.02 o 
  -8   9  12     5146.94     5436.77    361.21 o 
  -7   9  12      139.59      123.41     90.30 o 
  -6   9  12       56.35      128.97     60.55 o 
  -5   9  12      141.28      115.18     60.90 o 
  -4   9  12      328.07      276.03     74.09 o 
  -3   9  12      560.30      592.12     94.21 o 
  -2   9  12     6027.70     5398.65    206.75 o 
  -1   9  12     2016.71     1987.27    163.96 o 
   0   9  12    10430.34     9729.84    329.97 o 
   1   9  12       80.46       66.60     74.29 o 
   2   9  12       40.61       26.36     59.52 o 
   3   9  12        9.09       10.05     61.47 o 
   4   9  12       88.86       83.95     57.03 o 
   5   9  12        0.05        7.29     53.16 o 
   6   9  12     3930.07     4395.93    216.92 o 
   7   9  12     3201.09     3579.49    211.32 o 
   8   9  12      521.28      391.18    143.81 o 
   9   9  12       49.36       60.13     89.62 o 
  10   9  12       51.38       40.99     79.08 o 
  11   9  12     1526.82     1709.04    267.62 o 
  12   9  12        3.45       68.47    113.02 o 
 -13  10  12       59.12       57.34    135.25 o 
 -12  10  12       68.75      126.86    140.23 o 
 -11  10  12       24.22      -26.00    104.61 o 
 -10  10  12      488.50      646.89    185.37 o 
  -9  10  12       57.76       66.52    125.88 o 
  -8  10  12       12.46      -83.72    100.24 o 
  -7  10  12      100.84       64.38     81.03 o 
  -6  10  12      247.81      265.50     82.10 o 
  -5  10  12      525.23      602.63    103.51 o 
  -4  10  12     2528.87     2690.68    164.51 o 
  -3  10  12     1561.32     1483.70    196.37 o 
  -2  10  12      726.50      731.88    104.59 o 
  -1  10  12      258.79      181.05     71.24 o 
   0  10  12      235.97      130.94     91.49 o 
   1  10  12      461.95      396.57    129.10 o 
   2  10  12      847.15      820.18    131.75 o 
   3  10  12     2853.53     2749.33    206.70 o 
   4  10  12      295.01      482.42     98.68 o 
   5  10  12       14.99      -15.54     57.06 o 
   6  10  12      169.25      194.75     85.04 o 
   7  10  12     3567.19     3381.96    216.79 o 
   8  10  12      226.63      340.50    113.44 o 
   9  10  12      627.89      543.99    135.26 o 
  10  10  12       88.63       58.23     93.92 o 
  11  10  12       15.75        3.50    150.87 o 
  12  10  12      127.50      222.34    127.27 o 
 -12  11  12     1447.43     1319.76    259.97 o 
 -11  11  12      110.11       62.14    150.87 o 
 -10  11  12       21.64       13.02    113.02 o 
  -9  11  12      312.93      380.20    146.67 o 
  -8  11  12        3.11      -85.16    124.40 o 
  -7  11  12     1060.24      444.74    299.44 o 
  -6  11  12     4214.81     4588.92    216.47 o 
  -5  11  12     2203.99     2322.25    185.18 o 
  -4  11  12       12.14       27.60     61.12 o 
  -3  11  12      178.67      169.75     70.00 o 
  -2  11  12        0.04      -49.08     50.32 o 
  -1  11  12      398.60      373.85     89.76 o 
   0  11  12     2108.13     2250.59    198.24 o 
   1  11  12     1920.19     2063.59    191.50 o 
   2  11  12       10.44       58.88     68.08 o 
   3  11  12      540.38      423.90    109.48 o 
   4  11  12     8072.06     7905.29    635.52 o 
   5  11  12       81.62       91.50     70.48 o 
   6  11  12      125.62      154.23     81.69 o 
   7  11  12      767.37     1153.42    149.83 o 
   8  11  12       40.37       78.35     76.96 o 
   9  11  12      103.92      -50.40     93.36 o 
  10  11  12      109.98      174.85    129.10 o 
  11  11  12      727.59      608.78    259.39 o 
 -12  12  12     1152.43     1707.69    291.19 o 
 -11  12  12      203.76      163.97    142.42 o 
 -10  12  12      175.14      143.54    164.10 o 
  -9  12  12       87.94       39.94    123.36 o 
  -8  12  12      695.65      717.28    189.00 o 
  -7  12  12      164.54       94.23     96.63 o 
  -6  12  12     1489.26     1723.68    199.95 o 
  -5  12  12       33.63      174.87     86.00 o 
  -4  12  12    25938.57    25403.55    779.85 o 
  -3  12  12      138.62      196.80     77.61 o 
  -2  12  12      541.46      561.37     96.77 o 
  -1  12  12        1.01      -64.32     64.32 o 
   0  12  12      500.78      536.10    122.93 o 
   1  12  12     3743.71     3492.25    227.01 o 
   2  12  12    12183.86    12408.10    494.02 o 
   3  12  12      570.78      542.56    131.03 o 
   4  12  12     6374.06     7021.74    321.92 o 
   5  12  12       20.43       61.83     85.23 o 
   6  12  12       34.50       85.20     78.08 o 
   7  12  12      968.92      892.93    140.91 o 
   8  12  12     1927.29     1999.75    192.87 o 
   9  12  12      846.69      804.03    194.54 o 
  10  12  12      602.73      662.16    153.70 o 
  11  12  12       75.47      121.76    179.99 o 
 -11  13  12        6.75      121.47    138.55 o 
 -10  13  12        1.81       13.19    118.19 o 
  -9  13  12      133.93      144.22    134.75 o 
  -8  13  12     1468.82     1111.36    375.64 o 
  -7  13  12     1261.43     1021.93    168.45 o 
  -6  13  12     5376.19     5131.23    289.13 o 
  -5  13  12     2340.97     2369.67    188.79 o 
  -4  13  12       83.33       46.43     73.21 o 
  -3  13  12      805.03      960.86    128.74 o 
  -2  13  12      879.58      785.68    115.70 o 
  -1  13  12      454.54      414.68    115.81 o 
   0  13  12     7269.08     7672.30    325.42 o 
   1  13  12     1334.22     1271.86    170.17 o 
   2  13  12        5.40       -2.35     75.42 o 
   3  13  12      654.97      720.13    144.03 o 
   4  13  12     7897.96     8170.52    772.90 o 
   5  13  12      187.77      302.85    108.89 o 
   6  13  12      333.48      346.95     99.86 o 
   7  13  12       15.76       -3.98     70.18 o 
   8  13  12        2.77      -39.37     71.74 o 
   9  13  12      156.07      157.29    101.79 o 
  10  13  12      412.54      434.34    132.01 o 
 -11  14  12      232.92      333.67    176.20 o 
 -10  14  12       20.86     -100.42    116.51 o 
  -9  14  12      121.57      203.73    130.85 o 
  -8  14  12      530.49      606.12    136.91 o 
  -7  14  12      302.20      463.31    127.88 o 
  -6  14  12     1178.24     1519.63    197.63 o 
  -5  14  12       72.00      166.23     90.36 o 
  -4  14  12    11762.24     9910.07   1753.49 o 
  -3  14  12      107.37      129.42     80.08 o 
  -2  14  12      525.67      722.62    140.09 o 
  -1  14  12     1274.18     1385.71    177.70 o 
   0  14  12     1637.59     1612.26    195.28 o 
   1  14  12     1644.38     1756.59    204.59 o 
   2  14  12     8217.68     7940.17    351.40 o 
   3  14  12     3256.90     3446.00    261.81 o 
   4  14  12     4835.68     4717.59    285.87 o 
   5  14  12       33.06       77.47     92.08 o 
   6  14  12       33.74      -17.63     84.86 o 
   7  14  12       28.55       33.48     81.13 o 
   8  14  12      982.15     1018.82    151.47 o 
   9  14  12      225.47      317.57    122.35 o 
  10  14  12      982.38     1344.69    202.42 o 
 -11  15  12       58.54       97.29    160.23 o 
 -10  15  12        0.77       31.44    120.83 o 
  -9  15  12      191.21      243.26    157.47 o 
  -8  15  12      200.68      331.63    117.85 o 
  -7  15  12      678.26      739.48    153.52 o 
  -6  15  12      758.92      658.54    143.39 o 
  -5  15  12      917.29     1031.90    147.82 o 
  -4  15  12        0.14      -11.92     67.54 o 
  -3  15  12      362.09      439.22    105.75 o 
  -2  15  12      179.11       40.86     81.91 o 
  -1  15  12       53.43       52.82     76.79 o 
   0  15  12      859.82      601.92    135.73 o 
   1  15  12     2639.67     2196.22    225.05 o 
   2  15  12      127.61       46.42     96.16 o 
   3  15  12       10.65        9.20     92.25 o 
   4  15  12      548.36      543.03    143.58 o 
   5  15  12       53.33       25.74     88.02 o 
   6  15  12      324.65      283.16    118.85 o 
   7  15  12      617.93      826.57    164.60 o 
   8  15  12        0.05       -3.38     70.68 o 
   9  15  12       19.56        9.23     96.40 o 
 -10  16  12      113.10      -20.21    138.05 o 
  -9  16  12      498.73      765.20    204.71 o 
  -8  16  12       26.18       49.11     94.87 o 
  -7  16  12      143.69      156.87    104.81 o 
  -6  16  12      117.94      160.76    106.18 o 
  -5  16  12       26.33      -18.95     72.44 o 
  -4  16  12      815.11      377.82    251.58 o 
  -3  16  12      116.65       21.86     93.39 o 
  -2  16  12        5.21       44.23     84.77 o 
  -1  16  12        6.90      -69.43     69.43 o 
   0  16  12       27.92      -35.04     68.59 o 
   1  16  12      349.83      480.07    129.31 o 
   2  16  12      947.63      920.32    172.05 o 
   3  16  12     1180.24     1211.11    190.53 o 
   4  16  12      264.48      420.96    131.82 o 
   5  16  12      184.61      252.34    113.11 o 
   6  16  12        0.13      -49.26     81.03 o 
   7  16  12      364.35      372.12    129.00 o 
   8  16  12      127.69      154.26    112.68 o 
   9  16  12        7.11       39.45    117.61 o 
  -9  17  12       16.62       96.56    137.36 o 
  -8  17  12      737.42      811.81    169.79 o 
  -7  17  12        3.19      160.52    105.38 o 
  -6  17  12       59.65       21.32     98.66 o 
  -5  17  12       10.62       93.75     81.73 o 
  -4  17  12       15.49       75.79     71.69 o 
  -3  17  12       16.48       45.33     88.50 o 
  -2  17  12      146.82      336.17    118.32 o 
  -1  17  12       33.18      -30.16     79.08 o 
   0  17  12     2667.13     2923.66    263.30 o 
   1  17  12       22.80       41.46     90.77 o 
   2  17  12       27.50       95.99     95.27 o 
   3  17  12      176.61      145.07    111.55 o 
   4  17  12      553.88      553.80    143.18 o 
   5  17  12      562.02      490.90    168.78 o 
   6  17  12      138.04      112.87    101.76 o 
   7  17  12       70.56       77.94     97.71 o 
   8  17  12       31.97        7.29    143.20 o 
  -8  18  12      532.69      700.40    172.22 o 
  -7  18  12       49.03      -42.29     89.11 o 
  -6  18  12        0.37       -2.86     95.16 o 
  -5  18  12       50.39       44.38     83.79 o 
  -4  18  12     1315.13     1784.02    226.00 o 
  -3  18  12     1170.39     1236.93    188.75 o 
  -2  18  12      905.17      938.44    173.17 o 
  -1  18  12      701.08      773.01    159.74 o 
   0  18  12     1085.48     1190.60    189.31 o 
   1  18  12      359.94      340.16    126.16 o 
   2  18  12       50.33      -31.87     88.12 o 
   3  18  12      110.07      131.13    103.25 o 
   4  18  12      394.37      538.05    153.70 o 
   5  18  12       49.03      111.53    104.62 o 
   6  18  12        0.46      -53.17     89.86 o 
   7  18  12      173.68      269.96    139.14 o 
  -8  19  12     1894.28     2088.48    267.38 o 
  -7  19  12      250.96      317.64    134.76 o 
  -6  19  12      127.19       58.58    104.78 o 
  -5  19  12      223.19      368.00    121.30 o 
  -4  19  12       20.65      214.93    115.34 o 
  -3  19  12       99.27      266.95    113.31 o 
  -2  19  12     1158.47     1283.50    198.74 o 
  -1  19  12      141.30      382.20    133.11 o 
   0  19  12     3916.69     3969.32    296.46 o 
   1  19  12        6.54       59.36    101.90 o 
   2  19  12        8.07       85.71    104.57 o 
   3  19  12      436.52      399.59    137.08 o 
   4  19  12     1128.79     1187.61    200.69 o 
   5  19  12      752.24      721.27    171.25 o 
   6  19  12     1031.27     1325.66    220.81 o 
   7  19  12      460.88      553.83    174.62 o 
  -7  20  12       30.33       28.04    117.33 o 
  -6  20  12       11.89        6.84    102.27 o 
  -5  20  12       39.56      189.46    135.14 o 
  -4  20  12     1234.55     1557.55    220.46 o 
  -3  20  12     1588.03     1681.76    232.71 o 
  -2  20  12      627.61      679.53    161.51 o 
  -1  20  12     1102.67     1372.42    211.79 o 
   0  20  12      499.83      676.16    159.58 o 
   1  20  12      263.02      302.51    127.88 o 
   2  20  12      320.13      241.17    129.32 o 
   3  20  12      175.02      284.19    130.62 o 
   4  20  12      198.43      202.51    128.41 o 
   5  20  12       16.03     -102.66    102.66 o 
  -5  21  12       31.59       70.49    141.65 o 
  -4  21  12        6.30      140.83    110.85 o 
  -3  21  12       21.42       71.32    103.56 o 
  -2  21  12      555.39      465.28    147.33 o 
  -1  21  12      221.27      410.29    144.88 o 
   0  21  12      960.87     1157.99    200.88 o 
   1  21  12        2.00      -31.56     76.06 o 
   2  21  12        2.53       87.62     97.10 o 
   3  21  12        5.46       67.06     98.56 o 
   4  21  12      100.91      -86.37    100.64 o 
  -3  22  12      200.42      231.48    122.55 o 
  -2  22  12       68.33       84.84    106.98 o 
  -1  22  12      127.62      234.43    126.85 o 
   0  22  12        8.71       19.82     99.41 o 
   1  22  12       17.88      -10.54     94.10 o 
   2  22  12       45.92       29.57    109.01 o 
 -13   0  13     3521.22     4436.13    545.25 o 
 -11   0  13     3416.59     3488.55    492.31 o 
  -9   0  13      506.41      418.20    211.75 o 
  -7   0  13     2850.66     2784.49    344.09 o 
  -5   0  13    93011.25    92589.66   7813.51 o 
  -3   0  13    13507.26    14060.06    778.18 o 
  -1   0  13     3834.43     3605.01    328.21 o 
   1   0  13     9324.62     9353.25    238.80 o 
   3   0  13    21273.36    20614.28   1538.32 o 
   5   0  13     3937.39     3460.41    236.61 o 
   7   0  13     1688.25     1581.63    205.47 o 
   9   0  13      161.14      180.38    100.86 o 
  11   0  13     1281.78     1281.08    349.38 o 
  13   0  13     1307.15     1376.36    365.27 o 
 -14   1  13        8.30       79.41    117.51 o 
 -13   1  13     4704.92     3698.40    388.81 o 
 -12   1  13       35.47      290.84    155.31 o 
 -11   1  13       84.79      195.11    128.47 o 
 -10   1  13      145.17      262.44    133.54 o 
  -9   1  13     1044.25     1174.68    218.95 o 
  -8   1  13      394.25      266.21    135.67 o 
  -7   1  13     2017.91     1962.35    235.82 o 
  -6   1  13        6.40       59.18     58.44 o 
  -5   1  13      306.43      269.62     88.94 o 
  -4   1  13      181.73      452.42     86.13 o 
  -3   1  13    31597.26    32018.90    449.77 o 
  -2   1  13       16.33       53.05     42.84 o 
  -1   1  13     7222.23     6310.95    763.83 o 
   0   1  13      691.10      742.92     87.44 o 
   1   1  13      254.20      236.39     46.85 o 
   2   1  13      475.54      550.14     59.30 o 
   3   1  13    74750.42    73885.09   2930.35 o 
   4   1  13      273.29      287.45     61.53 o 
   5   1  13    14325.68    14014.05    523.40 o 
   6   1  13       34.28       96.58     54.02 o 
   7   1  13       21.33       37.89     56.42 o 
   8   1  13      827.15      748.96    111.73 o 
   9   1  13     1344.76     1389.23    145.80 o 
  10   1  13      365.30      340.70    140.33 o 
  11   1  13     7997.91     8253.40    466.02 o 
  12   1  13       66.88       20.32    115.86 o 
  13   1  13       34.16      -49.83    150.87 o 
 -14   2  13       45.36       57.82    121.27 o 
 -13   2  13     1611.20     1945.77    304.23 o 
 -12   2  13      446.31      668.31    198.28 o 
 -11   2  13     4033.59     4531.30    357.46 o 
 -10   2  13       65.90      125.54    116.80 o 
  -9   2  13       59.96      117.22    114.34 o 
  -8   2  13        8.70      -23.08     91.58 o 
  -7   2  13     1497.77     1793.24    168.00 o 
  -6   2  13      178.71      244.40     72.75 o 
  -5   2  13    52970.07    54097.19   3677.52 o 
  -4   2  13       75.96      172.09     66.47 o 
  -3   2  13     8950.57     8894.42    244.39 o 
  -2   2  13       38.84       44.09     36.28 o 
  -1   2  13      188.33      283.43     65.23 o 
   0   2  13      700.61      453.12    198.52 o 
   1   2  13    13975.18    14569.17    267.95 o 
   2   2  13     3796.10     3653.22    113.03 o 
   3   2  13    22932.37    22799.12    784.61 o 
   4   2  13       29.35       67.92     46.28 o 
   5   2  13     3383.66     3335.48    164.49 o 
   6   2  13      843.30      949.41    114.51 o 
   7   2  13      557.24      544.97     99.62 o 
   8   2  13     4542.05     4392.98    210.75 o 
   9   2  13      823.10      515.88    186.51 o 
  10   2  13        1.64       28.58     67.15 o 
  11   2  13      620.16      803.83    207.12 o 
  12   2  13      807.68     1012.68    243.51 o 
  13   2  13      667.54      986.37    217.80 o 
 -14   3  13      116.98      110.55    129.10 o 
 -13   3  13      683.58      870.88    222.70 o 
 -12   3  13      141.35       50.29    117.00 o 
 -11   3  13       21.99       84.09    129.70 o 
 -10   3  13      147.56       99.26    117.00 o 
  -9   3  13     2106.60     2541.05    291.90 o 
  -8   3  13      983.05     1119.62    211.47 o 
  -7   3  13     7800.85     8110.10    297.30 o 
  -6   3  13     1992.45     1843.12    132.59 o 
  -5   3  13      125.55       86.01     68.42 o 
  -4   3  13        0.28      -46.90     46.90 o 
  -3   3  13    15497.82    15095.92    368.29 o 
  -2   3  13      632.89      631.02     86.20 o 
  -1   3  13    14840.19    14956.47    302.89 o 
   0   3  13        5.91      -18.23     39.79 o 
   1   3  13      564.72      500.91     73.80 o 
   2   3  13      725.73      771.79     73.73 o 
   3   3  13    20454.32    20080.45    306.69 o 
   4   3  13     3498.16     3239.73    137.95 o 
   5   3  13     7727.53     7502.30    238.55 o 
   6   3  13      200.20      259.63     67.06 o 
   7   3  13      213.90      250.12     81.26 o 
   8   3  13     1117.25     1052.14    133.49 o 
   9   3  13     2854.79     1996.03    623.40 o 
  10   3  13     1451.13     1062.54    729.03 o 
  11   3  13     2340.37     2131.30    293.68 o 
  12   3  13      586.29      548.50    185.28 o 
 -14   4  13       48.86      128.68    127.10 o 
 -13   4  13      108.01      130.84    137.89 o 
 -12   4  13      434.64      492.08    171.70 o 
 -11   4  13     1705.23     1598.23    269.20 o 
 -10   4  13      554.10      679.09    185.26 o 
  -9   4  13     2578.74     2459.96    291.90 o 
  -8   4  13      105.16       33.56    110.00 o 
  -7   4  13     3191.16     3031.20    226.59 o 
  -6   4  13      514.88      622.86     93.89 o 
  -5   4  13     3377.40     3203.06    173.45 o 
  -4   4  13     1074.33     1057.96    168.81 o 
  -3   4  13     1481.72     1967.44    133.62 o 
  -2   4  13       41.68      105.57     53.21 o 
  -1   4  13    17742.16    17033.27    355.08 o 
   0   4  13      922.04      969.64     99.75 o 
   1   4  13    27762.13    27844.75    444.44 o 
   2   4  13       28.57       76.50     48.46 o 
   3   4  13     1274.30     1447.68    101.73 o 
   4   4  13      475.92      449.72     71.21 o 
   5   4  13     1461.83     1511.40    110.52 o 
   6   4  13      537.41      593.48     96.30 o 
   7   4  13    18539.23    18481.12    417.72 o 
   8   4  13     3643.36     3500.28    194.96 o 
   9   4  13      998.42      615.72    344.12 o 
  10   4  13        6.39       42.83     77.16 o 
  11   4  13        0.11      107.91    121.61 o 
  12   4  13     1259.66     1653.55    263.72 o 
 -13   5  13       39.83       71.47    115.32 o 
 -12   5  13       92.40       40.49    130.96 o 
 -11   5  13      190.59      327.95    177.34 o 
 -10   5  13        9.79      -65.41    108.11 o 
  -9   5  13    23781.36    23643.84    738.71 o 
  -8   5  13        1.03      135.90    136.59 o 
  -7   5  13     7245.10     7738.91    543.90 o 
  -6   5  13       27.77        6.71     60.75 o 
  -5   5  13      519.49      636.06     95.28 o 
  -4   5  13       66.17       38.74     54.52 o 
  -3   5  13    11508.22    11292.10    698.59 o 
  -2   5  13       93.87      120.92     62.51 o 
  -1   5  13    59333.18    59070.50    850.61 o 
   0   5  13        1.72       26.95     53.85 o 
   1   5  13      130.98      162.25     58.62 o 
   2   5  13      200.94       48.26     87.20 o 
   3   5  13      497.41      470.67     85.08 o 
   4   5  13     6068.69     6275.04    188.86 o 
   5   5  13     1843.77     2016.80    123.90 o 
   6   5  13        6.84       -8.61     41.86 o 
   7   5  13      152.53      179.45     81.13 o 
   8   5  13      725.25      840.10    125.49 o 
   9   5  13     3083.37     1756.82    730.66 o 
  10   5  13      595.13      727.43    141.33 o 
  11   5  13       13.02      -52.12     96.46 o 
  12   5  13      268.95      318.60    140.92 o 
 -13   6  13      103.84      282.38    136.59 o 
 -12   6  13       12.77      -68.99    107.42 o 
 -11   6  13      149.37       48.11    119.37 o 
 -10   6  13       62.33       83.30    124.65 o 
  -9   6  13     4729.91     3972.35    338.42 o 
  -8   6  13      726.94      705.46    301.74 o 
  -7   6  13     3054.53     3164.14    208.14 o 
  -6   6  13      582.11      536.70     91.21 o 
  -5   6  13     7668.67     7694.81    317.97 o 
  -4   6  13       69.41       31.42     53.27 o 
  -3   6  13      514.16      370.01    187.36 o 
  -2   6  13      808.18     1097.65    170.39 o 
  -1   6  13    25842.44    24807.06    403.75 o 
   0   6  13      930.82      784.60     97.75 o 
   1   6  13    31180.88    31103.89    554.64 o 
   2   6  13        8.31      -24.98     55.25 o 
   3   6  13      322.52      198.78     59.95 o 
   4   6  13      147.31      214.13     67.17 o 
   5   6  13      641.80      809.33     92.55 o 
   6   6  13       43.69       84.52     55.03 o 
   7   6  13    37002.07    37227.46    618.14 o 
   8   6  13        1.27        2.41     72.63 o 
   9   6  13     1300.29      872.82    390.63 o 
  10   6  13        7.16       45.18     79.35 o 
  11   6  13       98.63      191.27    127.10 o 
  12   6  13      217.54      354.68    141.65 o 
 -13   7  13      342.23      350.25    161.46 o 
 -12   7  13       14.86      137.49    130.37 o 
 -11   7  13        4.05      -35.01    116.46 o 
 -10   7  13      143.25      234.28    136.09 o 
  -9   7  13    15940.67    15801.93    617.60 o 
  -8   7  13      125.01      218.71    179.99 o 
  -7   7  13    10392.46    10529.94    763.80 o 
  -6   7  13      166.75      143.74     63.58 o 
  -5   7  13       11.18       13.67     52.18 o 
  -4   7  13      609.26      615.51     94.49 o 
  -3   7  13     3361.25     2709.75    333.32 o 
  -2   7  13     1160.44     1198.18    120.21 o 
  -1   7  13    59715.16    55078.26   3284.02 o 
   0   7  13      974.39      977.01    106.97 o 
   1   7  13        5.34      -45.64     45.64 o 
   2   7  13      297.09      267.82     85.23 o 
   3   7  13     4189.09     3990.43    183.91 o 
   4   7  13      394.38      350.79     78.12 o 
   5   7  13     1857.23     1652.00    329.21 o 
   6   7  13     2056.24     2120.85    144.02 o 
   7   7  13      130.10      191.09     82.40 o 
   8   7  13       33.34      -16.14     62.80 o 
   9   7  13     1740.42     1188.81    550.80 o 
  10   7  13      154.06      276.81    106.09 o 
  11   7  13      287.62      227.63    119.78 o 
  12   7  13       13.28       45.41    134.99 o 
 -13   8  13       31.17       97.25    143.95 o 
 -12   8  13      281.38      372.45    158.96 o 
 -11   8  13      148.90       11.11    108.70 o 
 -10   8  13      127.35      267.33    142.24 o 
  -9   8  13      890.98      770.23    198.39 o 
  -8   8  13      865.92      809.94    202.13 o 
  -7   8  13     1859.28     2395.95    210.33 o 
  -6   8  13      276.86      195.99     67.97 o 
  -5   8  13     1965.46     1847.23    148.76 o 
  -4   8  13      904.25      937.56    114.20 o 
  -3   8  13      512.27      551.74    106.46 o 
  -2   8  13     1099.74     1219.72    123.25 o 
  -1   8  13    15576.42    13889.04    317.80 o 
   0   8  13       23.04       40.08     71.02 o 
   1   8  13    16439.92    15774.19    416.89 o 
   2   8  13      545.49      445.18    103.32 o 
   3   8  13        0.21       14.36     61.45 o 
   4   8  13       49.13      109.36     60.22 o 
   5   8  13     1122.53     1136.05    132.87 o 
   6   8  13     1815.06      745.67    370.03 o 
   7   8  13    22157.47    20550.26    502.89 o 
   8   8  13     1214.87     1155.22    146.87 o 
   9   8  13      657.70      386.67    185.61 o 
  10   8  13        5.98      120.33     86.92 o 
  11   8  13        9.61       -5.10    100.86 o 
  12   8  13      343.61      558.73    164.19 o 
 -13   9  13       64.30      -22.75    123.94 o 
 -12   9  13      133.39      152.30    137.89 o 
 -11   9  13       37.51      163.03    117.78 o 
 -10   9  13      237.87      340.73    150.08 o 
  -9   9  13     4046.96     4015.97    329.15 o 
  -8   9  13      752.06      513.71    175.45 o 
  -7   9  13     2418.24     2560.08    218.38 o 
  -6   9  13        5.03       -8.37     57.93 o 
  -5   9  13        5.19      -30.82     57.87 o 
  -4   9  13       43.09       43.29     59.98 o 
  -3   9  13     9440.11     9282.75    321.75 o 
  -2   9  13      147.21      155.67     66.62 o 
  -1   9  13    12541.38    11743.10    331.61 o 
   0   9  13     1663.91     1525.37    166.57 o 
   1   9  13       58.81       54.13     74.58 o 
   2   9  13      222.66      202.31     78.65 o 
   3   9  13      982.79      921.93    141.32 o 
   4   9  13     1593.79     1548.07    149.35 o 
   5   9  13     5848.41     6144.17    249.52 o 
   6   9  13     1637.46     1723.02    187.20 o 
   7   9  13      348.18      307.61     95.89 o 
   8   9  13      122.97       71.93     72.49 o 
   9   9  13      222.21      266.21    100.08 o 
  10   9  13      624.55      618.14    139.53 o 
  11   9  13       55.14       70.05    103.02 o 
 -12  10  13       89.01      211.05    152.62 o 
 -11  10  13      255.12      424.59    160.23 o 
 -10  10  13        0.50      -22.69    101.64 o 
  -9  10  13       80.51       54.00    114.52 o 
  -8  10  13      209.43      151.41    134.75 o 
  -7  10  13     1319.11     1141.78    256.18 o 
  -6  10  13      118.22      160.86     94.98 o 
  -5  10  13     9113.89     9236.29    571.12 o 
  -4  10  13       24.57       47.58     63.26 o 
  -3  10  13     1393.42     1383.91    134.68 o 
  -2  10  13      268.16      314.80     82.92 o 
  -1  10  13      581.54      575.59    123.17 o 
   0  10  13      245.36      181.84    106.63 o 
   1  10  13     4880.00     4998.93    294.86 o 
   2  10  13        8.55       38.98     70.61 o 
   3  10  13     2805.37     3039.32    225.05 o 
   4  10  13      384.25      323.88    106.26 o 
   5  10  13     2360.35     2394.41    186.83 o 
   6  10  13      608.29      583.72    116.91 o 
   7  10  13     1290.60     1484.14    166.34 o 
   8  10  13     2150.30     2238.99    194.27 o 
   9  10  13       92.55      168.85    108.36 o 
  10  10  13      107.83      158.81    116.04 o 
  11  10  13      146.91      301.74    201.16 o 
 -12  11  13      128.90      421.23    194.36 o 
 -11  11  13       33.91       95.81    124.21 o 
 -10  11  13      317.71      246.58    133.02 o 
  -9  11  13       50.73      -94.96     94.96 o 
  -8  11  13       20.58       14.30    105.46 o 
  -7  11  13      966.60      331.77    225.00 o 
  -6  11  13      686.26      623.26    136.43 o 
  -5  11  13      169.46      252.54     93.52 o 
  -4  11  13     1166.89      968.96    225.34 o 
  -3  11  13     6111.55     6526.26    246.85 o 
  -2  11  13       39.08       11.53     57.64 o 
  -1  11  13       58.59       34.95     65.57 o 
   0  11  13      144.91      107.14     81.50 o 
   1  11  13      245.52      356.77    102.81 o 
   2  11  13     1532.01     1389.21    175.22 o 
   3  11  13    15208.15    17003.29    478.70 o 
   4  11  13     1410.12     1222.76    218.95 o 
   5  11  13     7481.74     7330.64    332.08 o 
   6  11  13      281.80      224.32     88.22 o 
   7  11  13      112.66      139.18     83.40 o 
   8  11  13      336.71      254.57     93.74 o 
   9  11  13        5.28      -44.07     83.89 o 
  10  11  13       98.77      222.56    169.40 o 
  11  11  13     1587.21     1540.47    386.44 o 
 -12  12  13       18.57      225.40    172.05 o 
 -11  12  13      995.74     1328.00    263.80 o 
 -10  12  13      427.47      480.90    167.95 o 
  -9  12  13      674.99      670.79    195.85 o 
  -8  12  13        0.12       59.02    100.24 o 
  -7  12  13       59.42      147.05    100.24 o 
  -6  12  13      137.32      201.33    112.72 o 
  -5  12  13    27419.62    27922.27    594.45 o 
  -4  12  13       22.93       47.98     64.36 o 
  -3  12  13     2720.66     2724.90    185.37 o 
  -2  12  13       15.01       -1.39     71.49 o 
  -1  12  13      456.17      525.97    121.03 o 
   0  12  13     1105.47     1326.65    174.58 o 
   1  12  13      806.63      774.02    142.61 o 
   2  12  13     3379.97     3376.88    255.91 o 
   3  12  13     9898.27     9505.55    372.85 o 
   4  12  13      674.21      739.63    146.66 o 
   5  12  13     1512.32     1617.50    198.52 o 
   6  12  13        4.61      -13.24     64.12 o 
   7  12  13      606.44      645.23    122.37 o 
   8  12  13      324.11      308.07    103.74 o 
   9  12  13       88.32      179.44    104.14 o 
  10  12  13      237.65      366.25    160.83 o 
 -11  13  13       13.70       24.99    141.94 o 
 -10  13  13       46.89      170.49    132.34 o 
  -9  13  13     1256.03     1474.91    255.41 o 
  -8  13  13      388.38      466.02    166.61 o 
  -7  13  13      258.64      142.06    102.78 o 
  -6  13  13     1080.93     1119.68    170.35 o 
  -5  13  13      463.01      627.47    124.31 o 
  -4  13  13     1108.38      607.81    286.81 o 
  -3  13  13     7683.09     7141.94    272.01 o 
  -2  13  13     1536.79     1401.42    179.08 o 
  -1  13  13     3055.87     3101.64    233.61 o 
   0  13  13      215.40      265.05    104.78 o 
   1  13  13        9.95       27.48     77.95 o 
   2  13  13        7.44      113.86     95.51 o 
   3  13  13    20995.54    19604.75    540.85 o 
   4  13  13       58.85        3.18     92.20 o 
   5  13  13     2265.80     2419.07    234.22 o 
   6  13  13        8.67       -4.81     80.61 o 
   7  13  13       13.47       31.96     74.74 o 
   8  13  13      142.91      111.07     81.43 o 
   9  13  13      110.70      201.19    114.39 o 
  10  13  13      423.82      497.72    170.44 o 
 -11  14  13     1139.88     1324.07    410.26 o 
 -10  14  13       78.75      161.99    140.95 o 
  -9  14  13       61.22      110.37    119.33 o 
  -8  14  13       19.53       25.27    115.32 o 
  -7  14  13      303.33      378.16    122.35 o 
  -6  14  13        0.06       83.04     99.65 o 
  -5  14  13    11337.76    11021.91    351.09 o 
  -4  14  13       19.06      -31.25     68.52 o 
  -3  14  13      474.21      296.26    120.04 o 
  -2  14  13        9.05       54.91     85.39 o 
  -1  14  13     1370.32     1147.44    169.72 o 
   0  14  13      745.63      765.35    150.46 o 
   1  14  13      959.54     1034.77    169.57 o 
   2  14  13     2388.20     2037.56    223.16 o 
   3  14  13     6072.08     5986.62    437.82 o 
   4  14  13      786.61      937.45    170.76 o 
   5  14  13      409.03      383.90    127.77 o 
   6  14  13      205.39      172.84    101.67 o 
   7  14  13      581.88      683.59    127.76 o 
   8  14  13       45.01      113.90     84.07 o 
   9  14  13      117.39      130.70    140.13 o 
 -10  15  13        0.24       16.47    141.83 o 
  -9  15  13      118.59      204.11    143.60 o 
  -8  15  13      218.57      232.28    115.56 o 
  -7  15  13        5.31       26.79     86.94 o 
  -6  15  13      588.12      455.55    126.57 o 
  -5  15  13       40.86       72.11     85.25 o 
  -4  15  13      541.75      317.43     95.85 o 
  -3  15  13     2809.89     2871.85    248.58 o 
  -2  15  13      599.64      588.68    142.91 o 
  -1  15  13      265.86      256.23    110.67 o 
   0  15  13        0.03      -31.30     79.38 o 
   1  15  13        6.86      -22.61     81.23 o 
   2  15  13       15.41       15.60     89.06 o 
   3  15  13     4192.61     3624.55    272.49 o 
   4  15  13      755.04      749.71    157.58 o 
   5  15  13      254.52      257.95    111.02 o 
   6  15  13      126.85      201.49    101.14 o 
   7  15  13        0.17      116.06    100.77 o 
   8  15  13      118.71      162.60     95.07 o 
   9  15  13      676.70      896.39    196.61 o 
  -9  16  13      169.54      171.05    141.18 o 
  -8  16  13       58.00      113.84    110.43 o 
  -7  16  13       77.46      128.03    101.64 o 
  -6  16  13       74.24      117.69    100.24 o 
  -5  16  13      623.83      482.95    113.60 o 
  -4  16  13       93.34       32.00     91.28 o 
  -3  16  13      328.16      223.55    114.39 o 
  -2  16  13       14.93        2.47     83.71 o 
  -1  16  13      286.51      321.82    122.18 o 
   0  16  13       81.41      102.68     91.74 o 
   1  16  13     1836.56     2014.31    228.47 o 
   2  16  13      928.45     1106.81    183.64 o 
   3  16  13      437.09      525.09    138.17 o 
   4  16  13       85.22       28.19     93.99 o 
   5  16  13        3.20       25.74    133.34 o 
   6  16  13      100.82      237.43    117.42 o 
   7  16  13      240.37      305.61    121.69 o 
   8  16  13      234.40      310.05    139.58 o 
  -9  17  13      946.72     1220.46    266.68 o 
  -8  17  13       36.67      -25.91     98.05 o 
  -7  17  13      240.14      272.66    114.53 o 
  -6  17  13       17.10      -28.94     86.27 o 
  -5  17  13       71.70       32.41     78.59 o 
  -4  17  13        0.01       40.27     88.30 o 
  -3  17  13       65.47       65.66     97.90 o 
  -2  17  13       70.60       61.58     93.49 o 
  -1  17  13     2627.39     2800.58    266.49 o 
   0  17  13      358.20      199.00    110.23 o 
   1  17  13       12.33       -1.03     90.05 o 
   2  17  13       31.23       91.71     95.54 o 
   3  17  13       90.75      254.96    117.63 o 
   4  17  13      420.28      536.23    145.84 o 
   5  17  13        7.97       91.00    100.46 o 
   6  17  13       87.97      129.07    114.77 o 
   7  17  13       35.69      260.52    130.23 o 
   8  17  13      371.55      437.23    160.31 o 
  -8  18  13      267.90      197.81    126.22 o 
  -7  18  13      280.59      499.07    144.36 o 
  -6  18  13      288.85      271.54    115.30 o 
  -5  18  13      743.37      890.76    169.39 o 
  -4  18  13      215.78      212.46    104.78 o 
  -3  18  13       30.30      137.39    104.53 o 
  -2  18  13      428.06      429.81    134.48 o 
  -1  18  13     2341.69     2139.43    283.42 o 
   0  18  13      543.85      392.66    136.88 o 
   1  18  13     2068.65     1886.86    236.96 o 
   2  18  13      162.79      223.09    117.05 o 
   3  18  13      105.57      218.76    109.46 o 
   4  18  13        2.22       75.02    101.01 o 
   5  18  13       62.17       38.04     99.37 o 
   6  18  13        0.11       36.00    105.30 o 
   7  18  13     2411.49     2730.48    296.05 o 
  -7  19  13      325.30      414.12    149.36 o 
  -6  19  13      133.80      238.08    129.51 o 
  -5  19  13       20.61      132.50    122.85 o 
  -4  19  13      294.65      237.56    114.53 o 
  -3  19  13      126.89      219.31    117.74 o 
  -2  19  13      723.93      862.97    173.95 o 
  -1  19  13     4227.85     4305.78    359.82 o 
   0  19  13      314.54      355.70    150.68 o 
   1  19  13       23.14      -12.26     96.46 o 
   2  19  13       60.71       74.23    100.99 o 
   3  19  13      858.67      795.16    165.62 o 
   4  19  13      373.69      240.60    128.41 o 
   5  19  13       15.38      127.06    117.37 o 
   6  19  13      526.43      674.86    177.68 o 
  -6  20  13      294.93      285.92    161.31 o 
  -5  20  13      840.37     1024.01    232.14 o 
  -4  20  13       96.85      202.68    119.43 o 
  -3  20  13       38.04       55.44     96.11 o 
  -2  20  13      703.97      633.67    157.50 o 
  -1  20  13     1540.91     1592.52    230.89 o 
   0  20  13      279.90      266.30    121.13 o 
   1  20  13      521.96      679.81    164.68 o 
   2  20  13      468.04      420.62    144.56 o 
   3  20  13      167.56      167.44    113.91 o 
   4  20  13       69.63       33.63    111.73 o 
   5  20  13        2.78      -32.31    116.37 o 
  -4  21  13       70.68        2.56     99.14 o 
  -3  21  13       33.79      166.80    113.19 o 
  -2  21  13      471.09      425.82    148.40 o 
  -1  21  13     1484.77     1648.61    241.86 o 
   0  21  13      206.10      392.77    131.28 o 
   1  21  13        0.42       79.13    115.14 o 
   2  21  13       75.85       77.24    109.85 o 
   3  21  13      231.32      250.29    123.21 o 
 -12   0  14     7890.49     6865.94    640.54 o 
 -10   0  14       44.99       21.17    164.10 o 
  -8   0  14     2193.72     2784.49    407.62 o 
  -6   0  14    14572.62    15363.29    502.90 o 
  -4   0  14     4344.22     4167.26    267.62 o 
  -2   0  14      168.61      189.65     85.85 o 
   0   0  14     6211.45     5621.60    394.38 o 
   2   0  14     2153.35     2565.72    152.89 o 
   4   0  14    14690.22    14529.38   1183.14 o 
   6   0  14       16.58       35.04     77.54 o 
   8   0  14       68.28       85.02    113.81 o 
  10   0  14     2395.55     3234.46    455.26 o 
  12   0  14     5639.52     5378.41    561.13 o 
 -13   1  14        3.16      212.34    131.90 o 
 -12   1  14      341.77      534.19    188.34 o 
 -11   1  14        0.14      193.44    134.60 o 
 -10   1  14      138.06      128.31    125.02 o 
  -9   1  14      273.73      390.52    162.02 o 
  -8   1  14      608.63      559.37    161.25 o 
  -7   1  14        4.13      -13.74     87.91 o 
  -6   1  14     1765.94     1867.66    142.47 o 
  -5   1  14       52.66       84.07     65.04 o 
  -4   1  14    32521.35    32453.09   1647.36 o 
  -3   1  14      715.11      728.33     99.90 o 
  -2   1  14      523.56      437.09    103.05 o 
  -1   1  14        3.28      -29.60     37.14 o 
   0   1  14       11.47       47.40     47.29 o 
   1   1  14      275.16      464.23     73.87 o 
   2   1  14    45957.38    47517.21    400.92 o 
   3   1  14      105.78      222.80     56.14 o 
   4   1  14    20789.26    20829.24    379.47 o 
   5   1  14        4.78       48.81     48.06 o 
   6   1  14       10.35      -37.57     47.16 o 
   7   1  14     1268.83     1333.11    142.01 o 
   8   1  14       11.64       40.41     61.89 o 
   9   1  14       38.62       90.69     67.83 o 
  10   1  14     4874.33     3952.65   1299.31 o 
  11   1  14      119.62      277.92    137.89 o 
  12   1  14        1.97      116.75    138.35 o 
 -13   2  14      489.79      480.83    214.40 o 
 -12   2  14     3103.88     3099.37    357.11 o 
 -11   2  14       97.32      223.88    147.54 o 
 -10   2  14      228.34      115.23    129.10 o 
  -9   2  14      424.48      546.96    173.79 o 
  -8   2  14       37.98      -28.59    109.33 o 
  -7   2  14       75.45      145.96    104.01 o 
  -6   2  14     7186.77     6900.59    389.68 o 
  -5   2  14        0.16       32.08     58.98 o 
  -4   2  14     3121.01     3020.80    161.79 o 
  -3   2  14       86.87       55.88     53.00 o 
  -2   2  14      165.66      166.85    105.44 o 
  -1   2  14     1110.17     1287.12    115.70 o 
   0   2  14     1536.43     1973.46    337.72 o 
   1   2  14       17.37       23.96     42.51 o 
   2   2  14     6891.21     7190.61    220.25 o 
   3   2  14       38.52       52.25     46.01 o 
   4   2  14     7927.94     7554.26    282.17 o 
   5   2  14       17.56       49.75     48.70 o 
   6   2  14     1745.10     1927.64    152.71 o 
   7   2  14     2941.59     2884.25    180.73 o 
   8   2  14      128.63      199.26     77.59 o 
   9   2  14        0.37       23.45     62.51 o 
  10   2  14     1584.51     1897.16    215.23 o 
  11   2  14     2255.40     2265.11    301.31 o 
  12   2  14     3113.51     3081.16    349.98 o 
 -13   3  14        1.50      108.85    119.61 o 
 -12   3  14       76.00      336.87    157.47 o 
 -11   3  14        8.99      -10.68    107.78 o 
 -10   3  14      945.90      933.40    205.77 o 
  -9   3  14      352.71      398.43    162.80 o 
  -8   3  14      987.90      827.52    192.10 o 
  -7   3  14      104.43      122.50     77.38 o 
  -6   3  14      205.36      389.97     83.81 o 
  -5   3  14      109.21      133.54     67.64 o 
  -4   3  14    14449.66    14273.56    694.55 o 
  -3   3  14       30.87      -44.00     45.22 o 
  -2   3  14     4613.83     4933.18    190.72 o 
  -1   3  14      710.60      868.79    102.23 o 
   0   3  14      637.24      657.07     90.16 o 
   1   3  14       80.58      131.30     52.18 o 
   2   3  14    16967.12    17436.35    372.87 o 
   3   3  14     4634.30     5084.52    192.93 o 
   4   3  14     5680.60     5804.73    252.76 o 
   5   3  14      135.57      172.22     59.65 o 
   6   3  14        1.67       42.85     57.26 o 
   7   3  14     2433.93     2428.42    177.90 o 
   8   3  14     3385.50     3159.32    189.53 o 
   9   3  14       21.77       11.00     58.33 o 
  10   3  14     2335.34     2493.46    236.96 o 
  11   3  14      435.54      505.89    170.24 o 
  12   3  14        1.69       20.91    214.40 o 
 -13   4  14      452.05      570.61    177.07 o 
 -12   4  14       41.13      -15.71    114.42 o 
 -11   4  14      101.44      318.44    145.84 o 
 -10   4  14      269.64      189.60    235.57 o 
  -9   4  14       24.20      119.55    133.36 o 
  -8   4  14     3713.53     3914.52    325.60 o 
  -7   4  14       11.66       84.87    127.05 o 
  -6   4  14      545.32      593.79     92.35 o 
  -5   4  14      520.21      569.10     92.45 o 
  -4   4  14        3.58        1.15     51.22 o 
  -3   4  14       40.80       35.13     49.74 o 
  -2   4  14    11612.86    11259.81    299.52 o 
  -1   4  14      545.62      681.73     95.46 o 
   0   4  14    30685.93    30965.62    441.40 o 
   1   4  14       85.05      112.25     54.65 o 
   2   4  14      451.79      455.65     96.75 o 
   3   4  14        0.26      -42.15     42.15 o 
   4   4  14      576.11      672.51     96.90 o 
   5   4  14        0.88       -4.36     37.79 o 
   6   4  14     9799.65     9677.10    290.33 o 
   7   4  14     1196.30     1088.89    133.49 o 
   8   4  14      959.77      933.81    135.40 o 
   9   4  14        0.16       57.49     66.09 o 
  10   4  14      378.17      313.99    115.82 o 
  11   4  14     2344.92     2707.01    323.77 o 
  12   4  14      276.74      345.05    142.34 o 
 -13   5  14       12.96      226.78    135.90 o 
 -12   5  14       61.61       44.27    128.13 o 
 -11   5  14       12.31      -12.91    104.29 o 
 -10   5  14     5297.95     5170.74    375.84 o 
  -9   5  14       18.89      -13.39    137.64 o 
  -8   5  14     8473.61     7068.28    415.04 o 
  -7   5  14      238.79      120.95     87.58 o 
  -6   5  14       78.70      101.71     59.49 o 
  -5   5  14      368.70      387.74     81.26 o 
  -4   5  14     1409.53     1476.45    132.40 o 
  -3   5  14        6.09       -8.36     38.96 o 
  -2   5  14    21217.74    19677.74    870.75 o 
  -1   5  14      153.43      167.11     65.48 o 
   0   5  14     2620.36     2543.29    147.20 o 
   1   5  14      510.37      617.96    110.52 o 
   2   5  14     1600.65      661.37    521.64 o 
   3   5  14     1255.84     1340.61    125.21 o 
   4   5  14      160.04      200.65     63.81 o 
   5   5  14      178.09      200.52     67.30 o 
   6   5  14      224.89      282.08     85.53 o 
   7   5  14     1956.68     1803.09    164.53 o 
   8   5  14    12777.02    12270.34    355.08 o 
   9   5  14        4.12       35.44     65.65 o 
  10   5  14      210.47      152.31    146.27 o 
  11   5  14      218.56      196.17    130.85 o 
  12   5  14        3.38      132.34    112.11 o 
 -13   6  14      117.88      226.58    145.83 o 
 -12   6  14      731.95      856.51    218.76 o 
 -11   6  14        1.16       71.28    134.99 o 
 -10   6  14      328.83      176.05    130.85 o 
  -9   6  14       54.03       76.13    132.53 o 
  -8   6  14     8676.75     7972.72    445.02 o 
  -7   6  14     1186.19     1187.18    172.51 o 
  -6   6  14      331.75      505.84     90.72 o 
  -5   6  14      174.28      227.55     73.26 o 
  -4   6  14      566.43      497.29     85.47 o 
  -3   6  14        2.21       37.24     52.33 o 
  -2   6  14    15740.38    15404.47    419.48 o 
  -1   6  14      388.50      536.24     93.40 o 
   0   6  14    46563.81    47143.32   1055.01 o 
   1   6  14      409.83      322.83     91.30 o 
   2   6  14       15.99       36.07     59.73 o 
   3   6  14        3.83       18.65     42.36 o 
   4   6  14     1110.76     1095.24    120.72 o 
   5   6  14      272.59      307.37     78.81 o 
   6   6  14    20735.05    19665.39    421.70 o 
   7   6  14        1.80      -36.04     75.35 o 
   8   6  14     2633.06     2485.35    211.65 o 
   9   6  14        5.00      -28.01     57.87 o 
  10   6  14        0.05       71.06     80.61 o 
  11   6  14      198.48      110.14    174.69 o 
  12   6  14        0.62       56.00    106.24 o 
 -13   7  14        8.41      102.35    150.77 o 
 -12   7  14      101.24       94.62    126.33 o 
 -11   7  14        1.77       -8.45    121.76 o 
 -10   7  14     2221.94     2459.51    307.44 o 
  -9   7  14       59.89      168.61    137.89 o 
  -8   7  14     9613.11     8933.89    471.24 o 
  -7   7  14      121.15      241.70    105.69 o 
  -6   7  14      706.51      436.34    183.49 o 
  -5   7  14      527.25      438.66     90.48 o 
  -4   7  14     1694.50     1752.32    144.58 o 
  -3   7  14      595.04      596.66     94.60 o
[truncated: 142,852 more chars]
